# Supplementary material for: Viral Immunogenicity Prediction by Machine Learning Methods
Source: Int J Mol Sci. 2024 Mar 3;25(5):2949. doi: 10.3390/ijms25052949 (PMC10932092; doi:10.3390/ijms25052949)
Supplement: Supplementary file 1 [file ijms-25-02949-s001.zip]

Archive with 8 entries (8 files):
- Table S3. Test set of viral antigens.fasta
- Table S2. Training set of viral nonantigens.fasta
- Table S7. Blast_non-antigen_vs_antigens.xlsx
- Table S4. Test set of viral nonantigens.fasta
- Table S8. Predictions on the test set by the ML models.xlsx
- Table S5. Blast_antigen_vs_antigens.xlsx
- Table S1. Training set of viral antigens.fasta
- Table S6. Blast_non-antigen_vs_non-antigens.xlsx
