# Supplementary material for: Viral Immunogenicity Prediction by Machine Learning Methods
Source: Int J Mol Sci. 2024 Mar 3;25(5):2949. doi: 10.3390/ijms25052949 (PMC10932092; doi:10.3390/ijms25052949)
Supplement: Supplementary file 1 [file ijms-25-02949-s001.zip › Table S7. Blast_non-antigen_vs_antigens.xlsx]

## Sheet: BLAST_nonantigens_vs_antigens
Table S3. Bitscores of BLAST search of non-antigen vs antigens. Only bitscores higher than 40 are presented. Proteins from the sest set are given in blue.
data	P03118	A4K151	P50795	P36746	Q80907	Q3HM40	P03445	P06827	P16314	Q67172	P03138	Q0A2D9	Q80930	P26069	P06821	P50804	P36785	Q6J8G1	Q705D1	P13699	O70632	Q0A2G4	Q07849	P16205	P08326	P18800	Q0A436	Q66T62	Q80925	Q9IDV5	P0C212	P26544	Q04260	Q0A2G2	Q07859	P13201
L7QH20
Q6E7G0
P35259
X2E1E1
A0A125S9I2
P03180
Q9JF51
Q6SWC0
K4G2D7
P0CK56
Q6SW85
A0A173AEE7
Q77TP1
Q6QCQ9
P04295
F8RG79
A0A1C8L3I6
Q77TL7
Q9DWY0
P20550
P21011
Q9JFC2
Q8JPY0
A0A3S7L4N8
O95786
A0A0F6QK14
Q910I9
P21007
P0C791
P20981
X2E3D1
Q2PJ47
Q9JF91
A0A0G2TQM8
O70888
G9I295
Q71S15
A0A0G2TUU2
A0A2P1CZQ9
Q6V1Q9
Q0Q9G7
Q9JF50
C8CPG4
I7D9B1
Q69022
Q9JF69
V5KU16
Q3KSQ6
A0A1S5WLR7
P18378
A0A1B0WNH2
A0A2H4WL37
Q77TM4
A0A248T8H5
P68698
K9UR40
C8CF73
A0A5K6AYJ0
Q9BV40
A0A0F6QKH9
P16773
Q77TK9
P20634
Q4JQV8
P20640
P21063
A0A3S7MIA8
P31037
A0A142I5B4
R9TBT0
Q77TK2
P09305
P20641
P18099
B1P6I2																																						151
A0A1X9RQW3					70.5											223																									337	333
A4JYY9								335	342					331
A0A023LYE0
A0A1D8GUV4
Q9JF36
P24764
A0A1C8MSN3
Q9JFD6
Q5XX03
Q9JF42
Q01229
Q0A0S8
A0A0C6DTR6
A0A023LUC5																																	514
A0A0G2TWP9
Q77TN8
Q80896
P14357
P16846
P11158
G9I223
P21113
A0A663DJA2
Q77TH8																																									335	333
Q5V919								335	340					330
P04413																																								1125			464
G7WW42							42
G9I255
P16840
Q77TH3
A0A5K6AYE8
Q89721
Q2PJ52
D3YPK4
K9UTF7
Q9JFE1
P68464
Q77TL6
A0A2K9Y588
Q9J3N1
Q6QQF5
Q9NNX6
P16765
Q4KRW9
P16847
P20524
P89465
P29882
P0CK63
A0A4P2V1G1
D6NGG0
A0A2H4WLN9
Q77JF8
A0A2H4WKW8
Q77TL8
P16797
A0A126NA60
P16784
Q77TG4
C8CPE7
O73557
P20499
P16806
Q6VE54
P10233
Q6SX56
A0A0U4AUH4
P16828
P89429
G7WV35
P59596
K9US65
P17368
Q77TJ8
P10225
Q45UF4
Q77TN2
P06025
Q1HVG0
P16837
P03190
Q77TG2
P0DOD1	160												89				102						96.7
A0A1X9PPH2
A0A6G5S669
P20842
P16808
P03146
P26673
P06856
P12978
X2DXM6										164					174						174	166					167
Q6SX74
P68619
P09264
P21041
Q2PJ22
P18092
Q6GWS2
Q9JF46
Q77TN4
P12923
Q0Q872
P20841
P05950
O70898
F8RG80
A0A455JVT6
Q6QCM5
A0A173AEF2
D6NGG4
P16777
P09309
A0A172LS64
P05952
Q6V0V7
P16775
Q9QBF2
A0A344X9R7
P21012
Q9JFF9
Q77TM3
A0A1P7U1U3
Q77TG7
A0A3S7IZ50
Q9JFD0
P68456
Q997F0
A0A1X9PPH3
Q77TH6
Q9JFE9
A0A0G2U0V6
F5HE74
H6QM96										76.3					75.9						63.2	71.2					65.9
P10190
Q9JFD7
P05956
Q9JFH5
Q0A0T1
P0DTC5
F5HHL7
X2DUW8																																	503
P09267
Q9JFF8
P16289
P04308
A0A023LXI6
Q77TF9
Q9JF58
Q4JQW4
F5HBX1
P24766
X2EHP0
Q07853
A0A191SFC7
Q80HX3
Q9H2X3
Q89745
Q9PY94
Q9JF77
Q9JF56
Q6SX69
Q77TK6
P20536
P17359
P08671
P03213
P16836
A0A0G2T946
P21081
P16762
A0A1C8L3I0
Q1HVD6
P20534
P21021
A2T003
A0A2H4PVV2
P20642
A0A059T563																																	494
P21067
A0A075FCW8
K9NVC5
P25214
Q9JFG5
A0A3G1PXZ7
P68707
P09276
Q9JF41
Q9QBF1
Q6SX75
X2EPE7										168					186						181	174					175
D8L6X5
P0C727
Q80MY3
Q77TP2
Q9JFA3
A0A344X9R9
F8RET9
A0A0F6QKC9
Q77TJ7
B6EES4
Q6SX39
P04613																														95.5
P26669
A0A0G2TVC5
P11213
A7LK34
B8XCN3
Q77TJ6
A0A248T8D4
P04016
Q77TJ1
P0CK20
A0A3Q8GT72
A8T7L2
P10217
A7Y154
Q77TI0
A0A1P7U110
P09275
P03225
P21075
Q01221
G7WW50
Q77TM7
P21014
A0A1C4HDK9
P24757
Q80HV2
Q77TH2
A0A2H4PVV1
P21098
P03170
F8RFL9
Q03963
A0A0R5EC46
Q6XTC2
Q6WB97
A0A1C3J6C0
Q9JFB0
A0A3Q8DSA7
P06492																																								572			464
A0A059T4A1							44.7
P15059
P17367
P21049
A0T1I8																																	504
Q77TN6
Q6WB96
A0A8F3BR93
O12160
P16809
Q2PJ44
P20538
G9I227
A0A248T8F4
I7EJ31
M1SBM3
A0A160JCM8
A0A024AXB9
Q80HU3
F5HGG3
P04303
F5HFJ8
G8H8Y4
P14356
X2DY12
P15058
A0A0B4ZW86
P04312																																												45.1
A0A2L1K3Z0																			41.2																51.2
A0A218KSK6
K9UR77
Q9JF39
P27553
P21099
F5HI32
X2EPH9
O91082
P70671
P03165
P04291
Q25BW8
Q9JFG0
P04611																														102
Q6RXF2
P09292
Q91DD4
P21068
Q9JF60
Q9JF40
Q76R61
P09296
Q4JQW9
A0A059T4Y5
O42049
A0A1P7U1M5
P21117
A0A248T8I5
P20556
Q6SX19
P24362
A0A4P2UW81
Q805K3
P16712
A0A8F2YHM2
G9I270
P68631
Q05127
P21044
P04614																														104
Q9JF82
Q77TH1
Q01223
M1R2I8
Q805K5
X2DRX4
P21605
Q80H93
P16743
Q74231
Q9JFD9
Q01230
Q6SWC3
A0A4P2UY01
A0A4P2V419
E8Z069
P20493
Q6E7F6
A0A221S5X1
Q25BX0
A0A3S7L4N4
Q80G13																																	508
P21121
Q2MG96
Q6SWC6
Q1HVF2
Q6SWA3
Q9JFC7
Q6SWD1
P20531
P00973
A0A0B5A1K6
X2EKA8
D2W9Z1
D6NGG2
A0A4P2UUC3
A0A411DW18
C8CPI1
P05955
P20509
P10230
X2E039										167					172						171	169					170
P0DJS3
Q6LCS1
P21079
Q77375
Q6WB93
Q6QCM8																																								1110			473
G7WV25							41.6
P17360
P23371
P03209
Q9QNF3
D3YJ44
D3YPC9
A0A411EZA3
Q6SX36
Q77TG9
Q805H0
Q1PDC9
H6QM97																																	451
X2DRY1
P03182
A0A059T498
A0A0K1YWP0	208												304				181						346
Q9JFD1
P21036
G9I235
P69726
Q8AZ49
A0A173AEE9
P0CK24
P0CAP6
A0A5K1KBB0
A0A1P7TZL6
P21074
Q8JPX5																																								1092			467
D1LNT4							42
Q77TK7
A0A1C8L488
Q6SX16
P21019
[truncated: 144 more columns]

## Sheet: antigen_test_set
protein_id
P06426
P09574
Q07545
P50816
P05888
P43260
P26135
Q02049
P03476
P12586
P0C1K1
O92532
P06929
Q89928
Q07851
B4URE4
P03099
P50767
P04579
Q5UCB8
Q289M7
P0C5T1
Q9Q714
Q3YPZ1
A4ZCW7
Q6XT02
Q2LFH3
Q9IR52
Q0A440
Q9JH50
B1NKR6
P26118
Q77GW1
Q80941
P03468
Q6XT06
P06726
A4U6V3
P27226
Q05133
Q07858
Q89687
P07977
Q02514
P26099
Q80960
P26101
P36806
P04665
P22162
P03530
P24830
Q89562
B4URE0
Q9WCD8
P36778
P24837
Q2RCG8
A3KF10
P03420
P26079
Q8QV58
P19697
Q81999
P36820
O92921
P50770
P06819
P17755
P12494
P33426
P03435
Q67333
P50818
P15662
Q07573
O90385
A4K147
P03451
Q08II5
Q20NV3
P26091
Q0A3Y1
P27555
P50826
A4GCM2
P68882
A3DRP2
P03120
Q6DQ22
Q1PUD9
P03375
Q6XV26
P03381
Q01227
P25482
F5HCP3
Q2VC92
P26094
P11196
P13202
Q2RCH3
Q07576
P36816
Q0A415
P03141
P36810
P06816
Q67204
Q67200
P03369
P36735
P06818
Q809M7
P21429
P36724
Q6J8F6
P12450
Q0A2F7
P26096
P03473
P0C6Y9
Q07862
Q20PL6
Q67177
P50769
P06820
P03438
Q6DPD2
P03423
Q6DPK0
P12581
Q99HR4
P27229
Q09159
Q8JUX5
P16832
Q0A414
Q67875
P06416
Q9Q0V0
P05858
Q9QBZ0
P07381
P50800
Q0HD58
Q9IR53
P69616
P11209
P36789
Q2RCH5
Q6DNQ5
P03129
P26074
P06927
P12585
P05905
P16509
P16986
Q9JH51
O39929
P25486
P15667
P05775
Q9WC57
Q80908
Q82571
P06921
O70903
Q2PI08
P06918
P20872
P36722
Q6DPQ6
P26544
P05907
P36788
Q07849
P17504
P36821
Q84291
Q80955
P26077
P12584
P25481
Q89862
Q6DQ18
Q1K9Q1
P50808
P26073
P26542
Q67373
Q67161
P12498
Q595Z2
Q5XXP3
Q82007
Q91MA2
P50763
P03443
Q6SW59
P15666
P04019
P12493
P36725
P35963
P06932
Q67867
Q809L9
Q07546
Q9WCE8
P17387
P14078
P16999
Q9WCE3
Q84293
Q07859
Q67143
P16979
Q01641
Q0A2R1
P04015
P20888
P35938
P15678
P26536
P22153
Q73367
Q1K9E3
Q02271
P27024
Q81870
P36796
Q05138
P36741
P18880
P04587
P18096
P36779
Q07874
P50761
P06475
P20497
P06827
P24829
Q998L9
P36825
P03409
Q9IBI3
Q07552
P26137
Q6DNS3
P21735
P03456
Q9QBY2
P36763
P36346
Q67205
P50809
P36798
P0C1J9
P12451
P03463
P18876
P26082
Q5I2N3
O12164
Q07FI4
O91745
P05889
P50775
P16504
Q6DPE7
Q75VQ0
P05959
P27227
Q02050
P13699
P69697
P28833
Q8QPK2
P50784
P03169
P03362
P06920
P36823
Q9Q721
Q6XV27
P17763
P26547
Q0A456
O41801
Q84296
P36780
O92784
P36802
P36782
P03106
Q07572
P04608
P16207
P16511
Q9WCE1
Q6XV23
O41803
P27958
P20895
Q80907
P39033
Q288Z5
Q0A435
Q0A2E3
Q73372
A4U6V2
P12604
P17385
P15199
Q9QBZ6

## Sheet: nonantigen_test_set
protein_id
P04016
Q80896
Q2PJ52
Q9DWY0
I7D9B1
P09276
P09267
Q6E7F6
Q6WB96
A0A2H4WL37
R9TBT0
Q9QBF1
A0A1C8MSN3
A0A221S5X1
A0A2H4PVV1
A0A455JVT6
A0A4P2V419
A0A024AXB9
A0A125S9I2
A0A173AEF2
A0A2P1CZQ9
A0A3S7L4N8
A0A8F3BR93
Q03963
Q5V919
Q80H93
X2DY12
X2DXM6
X2EHP0
M1R2I8
A0A059T563
A0A023LUC5
Q6VE54
H6QM96
Q8JPX5
Q05127
G9I227
A0A1C3J6C0
F8RFL9
Q25BX0
P10217
P04291
D6NGG0
P08671
D2W9Z1
Q80MY3
P16773
P16765
P16784
P16762
C8CPI1
Q6SX75
Q6SWC0
F5HFJ8
Q1PDC9
Q89745
P03209
P03180
A0A1P7U110
Q1HVF2
K9US65
V5KU16
P05950
Q77375
O91082
Q77TH8
Q9JFD9
Q77TG2
Q9JFG0
Q9JF46
Q9JF39
Q9JFE1
Q9JFD7
Q77TH2
Q77TM7
Q77TK9
Q77TG4
Q9JF40
P14357
P68631
P21117
P17367
P16712
P68707
P14356
P15058
P21121
P20556
P21044
P21075
P21063
P20499
P20640
P20841
