# Supplementary material for: Viral Immunogenicity Prediction by Machine Learning Methods
Source: Int J Mol Sci. 2024 Mar 3;25(5):2949. doi: 10.3390/ijms25052949 (PMC10932092; doi:10.3390/ijms25052949)
Supplement: Supplementary file 1 [file ijms-25-02949-s001.zip › Table S4. Test set of viral nonantigens.fasta]

>sp|P04016|VE4_HPV11 Protein E4 OS=Human papillomavirus 11 OX=10580 GN=E4 PE=3 SV=2
MADDSALYEKYPLLNLLHTPPHRPPPLQCPPAPRKTACRRRLGSEHVDRPLTTPCVWPTS
DPWTVQSTTSSLTITTSTKEGTTVTVQLRL
>tr|Q80896|Q80896_HPV22 E4 protein (Fragment) OS=Human papillomavirus 22 OX=37954 GN=E4 PE=4 SV=1
KGPLKPIILNLKQMLNDMVQQDIGRCMLIKILCLPLLPVLRRQLESPPRTPHPNRHPPPT
PHNGHHKSPTDTAEKHLVLQSPPSGGKKGERDKDKKPQQGEEKPDQGPEAPSSGEGGPPD
DPSPENPQNPPGGEGEVEGAPSPGPAQGRDPVHESLLTGVASRLTKWEQHFDQLVDSIVG
DLRNYWTQLKTPQ
>tr|Q2PJ52|Q2PJ52_HHV3 Tegument protein UL46 homolog OS=Human herpesvirus 3 OX=10335 GN=ORF12 PE=3 SV=1
MFSRFARSFSSDDRTRKSYDGSYQSFNAGERDLPTPTRDWCSISQRITSERVRDGCLIPT
PGEALETAVKALSEKTDSLTSPVLQSTERHSVLLGLHHNNVPESLVVSCMSNDVHDGFMQ
RYMETIQRCLDDLKLSGDGLWWVYENTYWQYLKYTTGAEVPVTSEKVNKKSKSTVLLFSS
VVANKPISRHPFKSKVINSDYRGICQELREALGAVQKYMYFMRPDDPTNPSPDTRIRVQE
IAAYTATGYGWMLWFLDVVDARVCRHLKLQFRRIRGPRASVIPDDLLRRHLKTGPAVSAG
TGVAFILAATTASALTALLRISVLWRKEEWRDGLNGTAAAIVAAVELITLLHHHFQYLIN
MMLIGYACWGDGGLNDPYILKALRAQGRFLYFAGQLVRTMSTHSWVVLETSTHMWFSRAV
AQSILAHGGKPTKYYAQVLAASKRYTPLHLRRISEPSSVSDQPYIRFNRLGSPIGTGIGN
LECVCLTGNYLSDDVNASSHVINTEAPLNSIAPDTNRQRTSRVLVRPDTGLDVTVRKNHC
LDIGHTDGSPVDPTYPDHYTRIKAEYEGPVRDESNTMFDQRSDLRHIETQASLNDHVYEN
IPPKEVGFNSSSDPDVDSLNGYTSGDMHTDDDLSPDFIPNDVPVRCKTTVTFRKNTPKSH
H
>tr|Q9DWY0|Q9DWY0_HHV3 ORF47 OS=Human herpesvirus 3 OX=10335 GN=ORF47 PE=4 SV=1
MDADDTPPNLQISPTAGPLRSHHNTDGHEPNATAADQQERESTNPTHGCVNHPWANPSTA
TCMESPERSQQTSLFLLKHGLTRDPIHQRERVDVFPQFNKPPWVFRISKLSRLIVPIFTL
NEQLCFSKLQIRDRPRFAGRGTYGRVHIYPSSKIAVKTMDSRVFNRELINAILASEGSIR
AGERLGISSIVCLLGFSLQTKQLLFPAYDMDMDEYIVRLSRRLTIPDHIDRKIAHVFLDL
AQALTFLNRTCGLTHLDVKCGNIFLNVDNFASLEITTAVIGDYSLVTLNTYSLCTRAIFE
VGNPPHPEHVLRVPRDASQMSFRLVLSHGTNQPPEILLDYINGTGLTKYTGTLPQRVGLA
IDLYALGQALLEVILLGRLPGQLPISVHRTPHYHYYGHKLSPDLALDTLAYRCVLAPYIL
PSDIPGDLNYNPFIHAGELNTRISRNSLRRIFQCHAVRYGVTHSKLFEGIRIPASLYPAT
VVTSLLCHDNSEIRSDHPLLWHDRDWIGST
>tr|I7D9B1|I7D9B1_HHV3 ORF57 OS=Human herpesvirus 3 OX=10335 GN=ORF57 PE=4 SV=1
MDVRERNVFGNASVATPGEHQKFVRELILSGHNNVVLQTYTGKWSDCRKHGKSVMYNTGE
ARHPTRKAHQR
>sp|P09276|TRX1_VZVD Triplex capsid protein 1 OS=Varicella-zoster virus (strain Dumas) OX=10338 GN=TRX1 PE=1 SV=1
MGSQPTNSHFTLNEQTLCGTNISLLGNNRFIQIGNGLHMTYAPGFFGNWSRDLTIGPRFG
GLNKQPIHVPPKRTETASIQVTPRSIVINRMNNIQINPTSIGNPQVTIRLPLNNFKSTTQ
LIQQVSLTDFFRPDIEHAGSIVLILRHPSDMIGEANTLTQAGRDPDVLLEGLRNLFNACT
APWTVGEGGGLRAYVTSLSFIAACRAEEYTDKQAADANRTAIVSAYGCSRMETRLIRFSE
CLRAMVQCHVFPHRFISFFGSLLEYTIQDNLCNITAVAKGPQEAARTDKTSTRRVTANIP
ACVFWDVDKDLHLSADGLKHVFLVFVYTQRRQREGVRLHLALSQLNEQCFGRGIGFLLGR
IRAENAAWGTEGVANTHQPYNTRALPLVQLSNDPTSPRCSIGEITGVNWNLARQRLYQWT
GDFRGLPTQLSCMYAAYTLIGTIPSESVRYTRRMERFGGYNVPTIWLEGVVWGGTNTWNE
CYY
>sp|P09267|ORF2_VZVD Membrane protein 2 OS=Varicella-zoster virus (strain Dumas) OX=10338 GN=ORF2 PE=3 SV=1
MHVISETLAYGHVPAFIMGSTLVRPSLNATAEENPASETRCLLRVLAGRTVDLPGGGTLH
ITCTKTYVIIGKYSKPGERLSLARLIGRAMTPGGARTFIILAMKEKRSTTLGYECGTGLH
LLAPSMGTFLRTHGLSNRDLCLWRGNIYDMHMQRLMFWENIAQNTTETPCITSTLTCNLT
EDSGEAALTTSDRPTLPTLTAQGRPTVSNIRGILKGSPRQQPVCHRVRFAEPTEGVLM
>tr|Q6E7F6|Q6E7F6_9MONO GDP polyribonucleotidyltransferase OS=Human metapneumovirus OX=162145 GN=L PE=4 SV=1
MDPFCESTVNVYLPDSYLKGVISFSETNAIGSCLLKRPYLKNDNTAKVAVENPVVEHVRL
RNAVMTKMKISDYKVVEPVNMQHEIMKNIHSCELTLLKQFLTRSKNISSLKLNMICDWLQ
LKSTSDNTSILNFIDVEFIPVWVSNWFSNWYNLNKLILEFRREEVIRTGSILCRSLGKLV
FIVSSYGCVVKSNKSKRVSFFTYNQLLTWKDVMLSRFNANFCIWVSNNLNKNQEGLGLRS
NLQGMLTNKLYETVDYMLSLCCNEGFSLVKEFEGFIMSEILKITEHAQFSTRFRNTLLNG
LTEQLSVLKAKNRSRVLGTILENNNYPMYEVVLKLLGDTLKSIKLLINKNLENAAELYYI
FRIFGHPMVDEREAMDAVKLNNEITKILKLESLTELRGAFILRIIKGFVDNNKRWPKIKN
LKVLSKRWAMYFKAKSYPSQLELSVQDFLELAAVQFEQEFSVPEKTNLEMVLNDKAISPP
KKLIWSVYPKNYLPETIKNQYLEEAFNASDSQRTRRVLEFYLKDCKFDQKELKRYVIKQE
YLNDKDHIVSLTGKERELSVGRMFAMQPGKQRQIQILAEKLLADNIVPFFPETLTKYGDL
DLQRIMEIKSELSSIKTRKNDSYNNYIARASIVTDLSKFNQAFRYETTAICADVADELHG
TQSLFCWLHLIVPMTTMICAYRHAPPETKGEYDIDKIQEQSGLYRYHMGGIEGWCQKLWT
MEAISLLDVVSVKTRCQMTSLLNGDNQSIDVSKPVKLSEGIDEVKADYSLAIRMLKEIRD
AYKNIGHKLKEGETYISRDLQFISKVIQSEGVMHPTPIKKILRVGPWINTILDDIKTSAE
SIGSLCQELEFRGESILVSLILRNFWLYNLYMYESKQHPLAGKQLFKQLNKTLTSVQRFF
ELKKENDVVDLWMNIPMQFGGGDPVVFYRSFYRRTPDFLTEAISHVDLLLKVSNNIKDET
KIRFFKALLSIEKNERATLTTLMRDPQAVGSERQAKVTSDINRTAVTSILSLSPNQLFCD
SAIHYSRNEEEVGIIADNITPVYPHGLRVLYESLPFHKAEKVVNMISGTKSITNLLQRTS
AINGEDIDRAVSMMLENLGLLSRILSVIINSIEIPIKSNGRLICCQISKTLREKSWNNME
IVGVTSPSIVTCMDVVYATSSHLKGIIIEKFSTDKTTRGQRGPKSPWVGSSTQEKKLVPV
YNRQILSKQQKEQLEAIGKMRWVYKGTPGLRRLLNKICIGSLGISYKCVKPLLPRFMSVN
FLHRLSVSSRPMEFPASVPAYRTTNYHFDTSPINQALSERFGNEDINLVFQNAISCGISI
MSVVEQLTGRSPKQLVLIPQLEEIDIMPPPVFQGKFNYKLVDKITSDQHIFSPDKIDILT
LGKMLMPTIKGQKTDQFLNKRENYFHGNNLIESLSAALACHWCGILTEQCIENNIFRKDW
GDGFISDHAFMDFKVFLCVFKTKLLCSWGSQGKNVKDEDIIDESIDKLLRIDNTFWRMFS
KVMFESKVKKRIMLYDVKFLSLVGYIGFKNWFIEQLRVVELHEVPWIVNAEGELVEIKSI
KIYLQLIEQSLSLRITVLNYTDMAHALTRLIRKKLMCDNALFNPSSSPMFNLTQVIDPTT
QLDYFPRIIFERLKSYDTSSDYNKGKLTRNYMTLLPWQHVNRYNFVFSSTGCKVSLKTCI
GKLIKDLNPKVLYFIGEGAGNWMARTACEYPDIKFVYRSLKDDLDHHYPLEYQRVIGDLN
RVIDSGEGLSMETTDATQKTHWDLIHRISKDALLITLCDAEFKNRDDFFKMVILWRKHVL
SCRICTAYGTDLYLFAKYHAVDCNIKLPFFVRSVATFIMQGSKLSGSECYILLTLGHHNN
LPCHGEIQNSKMRIAVCNDFYASKKLDNKSIEANCKSLLSGLRIPINKKELNRQKKLLTL
QSNHSSIATVGGSKIIESKWLKNKASTIIDWLEHILNSPKGELNYDFFEALENTYPNMIK
LIDNLGNAEIKKLIKVTGYMLVSKK
>sp|Q6WB96|M22_HMPVC Protein M2-2 OS=Human metapneumovirus (strain CAN97-83) OX=694067 GN=M2 PE=1 SV=1
MTLHMPCKTVKALIKCSEHGPVFITIEVDEMIWTQKELKEALSDGIVKSHTNIYNCYLEN
IEIIYVKAYLS
>tr|A0A2H4WL37|A0A2H4WL37_HRSV M protein OS=Human respiratory syncytial virus B OX=208895 GN=M PE=3 SV=1
METYVNKLHEGSTYTAAVQYNVLEKDDDPASLTIWVPMFQSSVPADLLIKELASINILVK
QISTPKGPSLRVTINSRSAVLAQMPSNFIISANVSLDERSKLAYDVTTPCEIKACSLTCL
KVKSMLTTVKDLTMKTFNPTHEIIALCEFENTMTSKRVIIPTYLRSISVKNKDLNSLENI
ATTEFKNAITNAKIIPYAGLVLVITVTDNKGAFKYIKPQSQFIVDLGAYLEKESIYYVTT
NWKHTATRFSIKPLED
>tr|R9TBT0|R9TBT0_HRSV Nucleoprotein OS=Human respiratory syncytial virus OX=11250 GN=N PE=3 SV=1
MALSKVKLNDTLNKDQLLSSSKYTIQRSTGDNIDTPNYDVQKHLNKLCGMLLITEDANHK
FTGLIGMLYAMSRLGREDTIKILKDAGYHVKANGVDITTYRQDINGKEMKFEVLTLSSLT
SEIQVNIEIESRKSYKKMLKEMGEVAPEYRHDSPDCGMIILCIAALVITKLAAGDRSGLT
AVIRRANNVLKNEIKRYKGLIPKDIANSFYEVFEKHPHLIDVFVHFGIAQSSTRGGSRVE
GIFAGLFMNAYGSGQVMLRWGVLAKSVKNIMLGHASVQAEMEQVVEVYEYAQKLGGEAGF
YHILNNPKASLLSLTQFPNFSSVVLGNAAGLGIMGEYRGTPRNQDLYDAAKAYAEQLKEN
GVINYSVLDLTTEELEAIKHQLNPKEDDVEL
>sp|Q9QBF1|DPOL_HBVB7 Protein P OS=Hepatitis B virus genotype B1 (isolate Japan/Yamagata-2/1998) OX=489464 GN=P PE=3 SV=1
MPLSYQHFRKLLLLDDEAGPLEEELPRLADEGLNRRVAEDLNLGNPNVSIPWTHKVGNFT
GLYSSTVPVFNPEWQTPSFPDIHLQEDIVDRCKQFVGPLTVNENRRLKLIMPARFYPNVT
KYLPLDKGIKPYYPEHVVNHYFQARHYLHTLWKAGILYKRESTHSASFCGSPYSWEQDLQ
HGRLVFQTSKRHGDKSFCPQSPGILPRSSVGPCIQSQLRKSRLGPQPPQGQLAGRPQGGS
GSIRARVHPSPWGTVGVEPSGSGHTHICASSSSSCLHQSAVRKAAYSLISTSKGHSSSGR
AVELHHFPPNSSRSQSQGSVPSCWWLQFRNSKPCSEYCLCHIVNLIDDWGPCAEHGEHRI
RTPRTPARVTGGVFLVDKNPHNTTESRLVVDFSQFSRGNTRVSWPKFAVPNLQSLTNLLS
SNLSWLSLDVSAAFYHLPLHPAAMPHLLVGSSGLSRYVARLSSNSRIINHQHGTMQDLHN
SCSRNLYVSLMLLYKTYGRKLHLYSHPIILGFRKIPMGVGLSPFLLAQFTSAICSVVRRA
FPHCLAFSYMDDVVLGAKSVQHLESLYAAVTNFLVSLGIHVNPHKTKRWGYSLNFMGYVI
GSWGTLPQEHIRQKIKLCFRKLPVNRPIDWKVCQRIVGLLGFAAPFTQCGYPALMPLYAC
ISAKQAFTFSPTYKAFLSQQYLNLYPVARQRSGLCQVFADATPTGWGLAIGHQRMRGTFV
SPLPIHTAELLAACFARSRSGAKLIGTDNSVVLSRKYTSFPWLLGCAANWILRGTSFVYV
PSALNPADDPSRGRLGLYRPLLRLPYRPTTGRTSLYADSPSVPSHLPDRVHFASPLHVAW
RPP
>tr|A0A1C8MSN3|A0A1C8MSN3_ZIKV Envelope protein (Fragment) OS=Zika virus OX=64320 PE=4 SV=1
IRCIGVSNRDFVEGMSGGTWVDVVLEHGGCVTVMAQDKPTVDIELVTTTVSNMAEVRSYC
YEASISDMASDSRCPTQGEAYLDKQSDTQYVCKRTLVDRGWGNGCGLFGKGSLVTCAKFA
CSKKMTGKSIQPENLEYRIMLSVHGSQHSGMIVNDTGHETDENRAKVEITPNSPRAEATL
GGFGSLGLDCEPRTGLDFSDLYYLTMNNKHWLVHKEWFHDIPLPWHVGADTGTPHWNNKE
ALVEFKDAHAKRQTVVVLGSQEGAVHTALAGALEAEMDGAKGRLSSGHLKCRLKMDKLRL
KGVSYSLCTAAFTFTKIPAETLHGTVTVEVQYAGTDGPCKVPAQMAVDMQTLTPVGRLIT
ANPVITESTENSKMMLELDPPFGDSYIVIGVGEKKITHHWHRSGSTIGKAFEATVRGAKR
MAVLGDTAWDFGSVGGALNSLGKGIHQIFGAAFKSLFGGMSWFSQILIGTLLMWLGLNTK
NGSISLMCLALGGVLIFLSTAVSA
>tr|A0A221S5X1|A0A221S5X1_ZIKV E (Fragment) OS=Zika virus OX=64320 PE=4 SV=1
IRCIGVSNRDFVEGMSGGTWVDVVLEHGGCVTVMAQDKPTVDIELVTTTVSNMAEVRSYC
YEASISDMASDSRCPTQGEAYLDKQSDTQYVCKRTLVDRGWGNGCGLFGKGSLVTGAKFA
CSKKMTGKSIQPENLEYRIMLSVHGSQHSGMIVNDTGHETDENRAKVEITPNSPRAEATL
GGFGSLGLDCEPRTGLDFSDLYYLTMNNKHWLVHKEWFHDIPLPWHAGADTGTPHWNNKE
ALVEFKDAHAKRQTVVVLGSQEGAVHTALAGALEAEMDGAKGRLSSGHLKCRLKMDKLRL
KGVSYSLCTAAFTFTKIPAETLHGTVTVEVQYAGTDGPCKVPAQMAVDMQTLTPVGRLIT
ANPVITESTENSKMMLELDPPFGDSYIVIGVGEKKITHHWHRSGSTIGKAFEATVRGAKR
MAVLGDTAWDFGSVGGALNSLGKGIHQIFGAAFKSLFGGMSWFSQILIGTLLMWLGLNTK
NGSISLMCLALGGVLIFLSTAVSA
>tr|A0A2H4PVV1|A0A2H4PVV1_ZIKV Polyprotein (Fragment) OS=Zika virus OX=64320 PE=4 SV=1
IRCIGVSNRDFVEGMSGGTWVDVVLEHGGCVTVMAQDKPTVDIELVTTTVSNMAEVRSYC
YEASISDMASDSRCPTQGEAYLDKQSDTQYVCKRTLVDRGWGNGCGLFGKGSLVTCAKFA
CSKKMTGKSIQPENLEYRIMLSVHGSQHSGMIVNDTGHETDENRAKVEITPNSPRAEATL
GGFGSLGLDCEPRTGLDFSDLYYLTMNNKHWLVHKEWFHDIPLPWHAGADTGTPHWNNKE
ALVEFKDAHAKRQTVVVLGSQEGAVHTALAGALEAEMDGAKGRLSSGHLKCRLKMDKLRL
KGVSYSLCAAAFTFTKIPAETLHGTVTVEVQYAGTDGPCKVPAQMAVDMQTLTPVGRLIT
ANPVITESTENSKMMLELDPPFGDSYIVIGVGEKKITHHWYRSGSTIGKAFEATVRGAKR
MAVLGDTAWDFGSVGGALNSLGKGIHQIFGAAFKSLFGGMSWFSQILIGTLLMWLGLNTK
NGSISLMCLALGGVLIFLSTAVSAD
>tr|A0A455JVT6|A0A455JVT6_ZIKV Polyprotein (Fragment) OS=Zika virus OX=64320 PE=4 SV=1
IRCIGVSNRDFVEGMSGGTWVDVVLEHGGCVTVMAQDKPTVDIELVTTTVSNMAEVRSYC
YEASISDMASDSRCPTQGEAYLDKQSDTQYVCKRTLVDRGWGNGCGLFGKGSLVTCAKFA
CSKKMTGKSIQPENLEYRIMLSVHGSQHSGMIVNDTGHETDENRAKVEITPNSPRAEATL
GGFGSLGLDCEPRTGLDFSDLYYLTMNNKHWLVHKEWFHDIPLPWHAGADTGTPHWNNKE
ALVEFKDAHAKRQTVVVLGSQEGAVHTALAGALEAEMDGAKGRLSSGHLKCRLKMDKLRL
KGVSYSLCTASFTFTKIPAETLHGTVTVEVQYAGTDGPCKVPAQMAVDMQTLTPVGRLIT
ANPVITESTENSKMMLELDPPFGDSYIVIGVGEKKITHHWHRSGSTIGKAFEATVRGAKR
MAVLGDTAWDFGSVGGALNSLGKGIHQIFGAAFKSLFGGMSWFSQILIGTLLMWLGLNTK
NGSISLMCLALGGVLIFLSTAVSA
>tr|A0A4P2V419|A0A4P2V419_ZIKV Polyprotein (Fragment) OS=Zika virus OX=64320 PE=4 SV=1
MSGGTWVDVVLEHGGCVTVMAQDKPTVDIELVTTTVSNMAEVRSYCYEASISDMASDSRC
PTQGEAYLDKQSDTQYVCKRTLVDRGWGNGCGLFGKGSLVTCAKFACSKKMTGKSIQPEN
LEYRIMLSVHGSQHSGMIVNDTGHETDENRAKVEITPNSPRAEATLGGFGSLGLDCEPRT
GLDFSDLYYLTMNNKHWLVHKEWFHDIPLPWHAGADTGTPHWNNKEALVEFKDAHAKRQT
VVVLGSQEGAVHTALAGALEAEMDGAKGRLSSGHLKCRLKMDKLRLKGMSYSLCTAAFTF
TKIPAETLHGTVTVEVQYAGTDGPCKVPAQMAVDMQTLTPVGRLITANPVITESTENSKM
MLELDPPFGDSYIVIGVGEKKITHHWHRSGSTIGKAFEATVRGAKRMAVLGDTAWDFGSV
GGALNSLGKGIHQIFGAAFKSLFGGMSWFSQILIGTLLMWLGLNTKNGSISLTCLA
>tr|A0A024AXB9|A0A024AXB9_ZIKV Nonstructural protein 3 (Fragment) OS=Zika virus OX=64320 GN=NS3 PE=4 SV=1
AETDEDHAHWLEARMLLDNIYLQDGLIASLYRPEADKVAAIEGEFKLRTEQRKTFVELMK
RGDLPV
>tr|A0A125S9I2|A0A125S9I2_ZIKV Envelope protein (Fragment) OS=Zika virus OX=64320 PE=4 SV=1
CIGVSNRDFVEGMSGGTWVDVVLEHGGCVTVMAQDKPTVDIELVTTTVSNMAEVRSYCYE
VSISDMASDSRCPTQGEAY
>tr|A0A173AEF2|A0A173AEF2_ZIKV Polyprotein (Fragment) OS=Zika virus OX=64320 PE=4 SV=1
VMILLIALAYSIRCIGVSNRDLVEGMSGGTWVDVVLEHGGCVTVMAQDKPTVDIELVTTT
VSNMAEVRSYCYEASISDMASDSR
>tr|A0A2P1CZQ9|A0A2P1CZQ9_ZIKV Polyprotein (Fragment) OS=Zika virus OX=64320 PE=4 SV=1
IRCIGVSNRDFVEGMSGGTWVDVVLEHGGCVTVMAQDKPTVDIELVTTTVSNMAEVRSYC
YEASISDMASDSRCPTQGEAYLDKQSDTQYVCKRTLVDRGWGNGCGLFGKGSLVTCAKFA
CSKKMTGKSIQPENLEYRIMLSVHGSQHSGMIVNDTGHETDENRAKVEITPNSPRAEATL
GGFGSLGLDCEPRTGLDFSDLYYLTMNNKHWLVHKEWFHDIPLPWHAGADTGTPHWNNKE
ALVEFKDAHAKRQTVVVLGSQEGAVHTALAGALEAEMDGAKGRLSSGHLKCRLKMDKLRL
KGVSYSLCTAAFTFTKIPAETLHGTVTVEVQYAGTDGPCKVPAQMAVDMQTLTPVGRLIT
ANPVITESTENSKMMLELDPPFGDSYIVIGVGEKKITHHWHRSGSTIGKAFEATVRGAKR
MAVLGDTAWDFGSVGGALNSLGKGIHQIFGAAFKSLFGGMSWFSQ
>tr|A0A3S7L4N8|A0A3S7L4N8_ZIKV Envelope protein (Fragment) OS=Zika virus OX=64320 PE=4 SV=1
MDCAKGRLSSGHLKCRLKMDKLRLKGVSYSLCTAAFTFTKIPAETLHGTVTVEVQYAGTD
GPCKVPAQMA
>tr|A0A8F3BR93|A0A8F3BR93_ZIKV Polyprotein (Fragment) OS=Zika virus OX=64320 PE=4 SV=1
LIAPAYSIRCIGVSNGDFVEGMSGGTWVDVVLEHGGCVTVTAQDKPTVDIELVTTTVSNM
AEVRSYCYEASISDMASDSRCPTQGEAYLDKQSDTQYVC
>sp|Q03963|E2AK2_MOUSE Interferon-induced, double-stranded RNA-activated protein kinase OS=Mus musculus OX=10090 GN=Eif2ak2 PE=1 SV=2
MASDTPGFYMDKLNKYRQMHGVAITYKELSTSGPPHDRRFTFQVLIDEKEFPEAKGRSKQ
EARNAAAKLAVDILDNENKVDCHTSASEQGLFVGNYIGLVNSFAQKKKLSVNYEQCEPNS
ELPQRFICKCKIGQTMYGTGSGVTKQEAKQLAAKEAYQKLLKSPPKTAGTSSSVVTSTFS
GFSSSSSMTSNGVSQSAPGSFSSENVFTNGLGENKRKSGVKVSPDDVQRNKYTLDARFNS
DFEDIEEIGLGGFGQVFKAKHRIDGKRYAIKRVKYNTEKAEHEVQALAELNHVNIVQYHS
CWEGVDYDPEHSMSDTSRYKTRCLFIQMEFCDKGTLEQWMRNRNQSKVDKALILDLYEQI
VTGVEYIHSKGLIHRDLKPGNIFLVDERHIKIGDFGLATALENDGKSRTRRTGTLQYMSP
EQLFLKHYGKEVDIFALGLILAELLHTCFTESEKIKFFESLRKGDFSNDIFDNKEKSLLK
KLLSEKPKDRPETSEILKTLAEWRNISEKKKRNTC
>tr|Q5V919|Q5V919_9INFB Nucleoprotein OS=Influenza B virus (B/Nanchang/2/97) OX=289342 GN=NP PE=3 SV=1
MSNMDIDGINTGTIDKAPEEITSGTSGTTRPIIRPATLAPPSNKRTRNPSPERATTSSEA
DVGRKTQKKQTPTEIKKSVYNMVVKLGEFYNQMMVKAGLNDDMERNLIQNAHAVERILLA
ATDDKKTEFQKKKNARDVKEGKEEIDHNKTGGTFYKMVRDDKTIYFSPIRVTFLKEEVKT
MYKTTMGSDGFSGLNHIMIGHSQMNDVCFQRSKALKRVGLDPSLISTFAGSTLPRRSGAT
GVAIKGGGTLVAEAIRFIGRAMADRGLLRDIKAKTAYEKILLNLKNKCSAPQQKALVDQV
IGSRNPGIADIEDLTLLARSMVVVRPSVASKVVLPISIYAKIPQLGFNVEEYSMVGYEAM
ALYNMATPVSILRMGDDAKDKSQLFFMSCFGAAYEDLRVLSALTGTEFKPRSALKCKGFH
VPAKEQVEGMGAALMSIKLQFWAPMTRSGGNEVGGDGGSGQISCSPVFAVERPIALSKQA
VRRMLSMNIEGRDADVKGNLLKMMNDSMAKKTNGNAFIGKKMFQISDKNKTNPVEIPIKQ
TIPNFFFGRDTAEDYDDLDY
>sp|Q80H93|NS8B_SARS ORF8b protein OS=Severe acute respiratory syndrome coronavirus OX=694009 GN=8b PE=1 SV=1
MCLKILVRYNTRGNTYSTAWLCALGKVLPFHRWHTMVQTCTPNVTINCQDPAGGALIARC
WYLHEGHQTAAFRDVLVVLNKRTN
>tr|X2DY12|X2DY12_9INFA Protein PA-X OS=Influenza A virus (A/New York/1059/2007(H1N1)) OX=1468619 GN=PA-X PE=3 SV=1
MEDFVRQCFNPMIVELAEKAMKEYGEDLKIETNKFAAICTHLEVCFMYSDFHFINEQGES
IIVEPEDPNALLKHRFEIIEGRDRTMAWTVVNSICNTTGAEKPKFLPDLYDYKENRFIEI
GVTRREVHIYYLEKANKIKSEKTHIHIFSFTGEEMATKADYTLDEESRARIKTRLFTIRQ
EMASRGLWDSFVSPKEAKKQLKKDLKSQGQCAGSLIKAFRRTSPALRILEPMWMDSNRTA
TLRASFLKCPKK
>tr|X2DXM6|X2DXM6_9INFA Matrix protein 2 OS=Influenza A virus (A/New York/1159/2009(H1N1)) OX=1468659 GN=M2 PE=3 SV=1
MSLLTEVETPIRNEWGCRCNDSSDPLVVAASIIGIVHLILWIIDRLFSKSIYRIFKHGLK
RGPSTEGVPESMREEYREEQQNAVDADDDHFVSIELE
>tr|X2EHP0|X2EHP0_9INFA PB1-F2 protein OS=Influenza A virus (A/Boston/YGA_02045/2013(H3N2)) OX=1461945 GN=PB1-F2 PE=4 SV=1
MEQGQGTLWTQSTEHTNIQRGGSGRQIQKLGRPSSTQLMDHYLRIMNQVDMHKQTVSWRL
WPSLKNPTQVSLRTHALKQWKPFNRQGWTN
>tr|M1R2I8|M1R2I8_9INFA Protein PB1-F2 OS=Influenza A virus (A/northern pintail/Interior Alaska/9BM4994R0/2009(H10N7)) OX=1283395 GN=PB1-F2 PE=3 SV=1
MEQEQDTPWTQSTGHINIQKRGNGQQTQKLEHLNSTRLMGHCPKTMSQVDMHKQTVSLKQ
WLSLKSPTQESLKTRVLKRWKLSNKQEWTN
>tr|A0A059T563|A0A059T563_9INFA Matrix protein 1 OS=Influenza A virus (A/Jiangxi/IPB13/2013(H10N8)) OX=1458555 GN=M1 PE=3 SV=1
MSLLTEVETYVLSIIPSGPLKAEIAQRLEDVFAGKNADLEALMEWIKTRPILSPLTKGIL
GFVFTLTVPSERGLQRRRFVQNALNGNGDPNNMDKAVKLYKKLKREMTFHGAKEVALSYS
TGALASCMGLIYNRMGTVTAEGALGLVCATCEQIADAQHRSHRQMATTTNPLIRHENRMV
LASTTAKAMEQMAGSSEQAAEAMEVASQARQMVQAMRTVGTHPNSSTGLKDDLIENLQAY
QNRMGVQLQRFK
>tr|A0A023LUC5|A0A023LUC5_9INFA Matrix protein 1 OS=Influenza A virus (A/green-winged teal/Wisconsin/166/1977(H11N9)) OX=1406527 GN=M1 PE=3 SV=1
MSLLTEVETYVLSIVPSGPLKAEIAQRLEDVFAGKNTDLEALMEWLKTRPILSPLTKGIL
GFVFTLTVPSERGLQRRRFVQNALNGNGDPNNMDRAVKLYRKLKREITFHGAKEVALSYS
TGALASCMGLIYNRMGTVTTEVAFGLVCATCEQIADSQHRSHRQMVTTTNPLIRHENRMV
LASTTAKAMEQMAGSSEQAAEAMEVASQARQMVQAMRTIGTHPSSSAGLKDDLLDNLQAY
QKRMGVQMQRFK
>tr|Q6VE54|Q6VE54_9INFA Non-structural protein 1 OS=Influenza A virus (A/Netherlands/219/2003(H7N7)) OX=680693 GN=NS1 PE=3 SV=1
MDSNTVSSFQVDCFLWHVRKRFADQELGDAPFLDRLRRDQKSLRGRGSTLGLDIETATRA
GKQIVERILEEESDEALKMTIASVLASRYLTDMTLEEMSRDWFMLMPKQKVAGSLCIRMD
QAIMDKNIILKANFSVIFDRLETLILLRAFTEEGAIVGEISPLPSLPGHTDEDVKNAIGV
LIGGLEWNDNTVRVSETLQRFAWRSSNEDGRPPLPPKQKRKMARTIESEV
>tr|H6QM96|H6QM96_9INFA Matrix protein 2 OS=Influenza A virus (A/little yellow-shouldered bat/Guatemala/060/2010(H17N10)) OX=1129347 GN=M2 PE=3 SV=1
MSILTEVETPTRKEWEFKCRGLNEDLILAANIIGILHLALWIIDRWLYSYSLALYQQIRS
HWVIRTVDSTRELREEFKEEHTAVENPDPIIVIMEK
>sp|Q8JPX5|L_EBORR RNA-directed RNA polymerase L OS=Reston ebolavirus (strain Reston-89) OX=386032 GN=L PE=3 SV=1
MATQHTQYPDARLSSPIVLDQCDLVTRACGLYSSYSLNPQLRQCKLPKHIYRLKFDTIVS
KFLSDTPVATLPIDYLVPILLRSLTGHGDRPLTPTCNQFLDEIINYTLHDAAFLDYYLKA
TGAQDHLTNIATREKLKNEILNNDYVHQLFFWHDLSILARRGRLNRGNNRSTWFVHDEFI
DILGYGDYIFWKIPLSLLPVTIDGVPHAATDWYQPTLFKESILGHSQILSVSTAEILIMC
KDIITCRFNTSLIASIAKLEDVDVSDYPDPSDILKIYNAGDYVISILGSEGYKIIKYLEP
LCLAKIQLCSKFTERKGRFLTQMHLSVINDLRELISNRRLKDYQQEKIRDFHKILLQLQL
SPQQFCELFSVQKHWGHPILHSEKAIQKVKRHATILKALRPNVIFETYCVFKYNIAKHYF
DSQGTWYSVISDRNLTPGLNSFIKRNHFPSLPMIKDLLWEFYHLNHPPLFSTKVISDLSI
FIKDRATAVEQTCWDAVFEPNVLGYNPPNKFSTKRVPEQFLEQEDFSIESVLNYAQELHY
LLPQNRNFSFSLKEKELNIGRTFGKLPYLTRNVQTLCEALLADGLAKAFPSNMMVVTERE
QKESLLHQASWHHTSDDFGENATVRGSSFVTDLEKYNLAFRYEFTAPFIEYCNHCYGVRN
VFNWMHYLIPQCYMHVSDYYNPPHNVNLSNREYPPEGPSSYRGHLGGIEGLQQKLWTSIS
CAQISLVEIKTGFKLRSAVMGDNQCITVLSVFPLKTDPEEQEQSAEDNAARVAASLAKVT
SACGIFLKPDETFVHSGFIYFGKKQYLNGVQLPQSLKTAARMAPLSDAIFDDLQGTLASI
GTAFERAISETRHILPCRIVAAFHTYFAVRILQYHHLGFNKGIDLGQLSLSKPLDYGTIT
LTLAVPQVLGGLSFLNPEKCFYRNFGDPVTSGLFQLRVYLEMVNMKDLFCPLISKNPGNC
SAIDFVLNPSGLNVPGSQDLTSFLRQIVRRSITLTARNKLINTLFHASADLEDEMVCKWL
LSSNPVMSRFAADIFSRTPSGKRLQILGYLEGTRTLLASKIINNNSETPVLDKLRKITLQ
RWNLWFSYLDHCDQLLADALQKISCTVDLAQILREYTWSHILEGRSLIGATLPCMVEQFK
VKWLGQYEPCPECLNKKGSNAYVSVAVKDQVVSAWPNTSRISWTIGSGVPYIGSRTEDKI
GQPAIKPRCPSSALKEAIELASRLTWVTQGGSNSEQLIRPFLEARVNLSVSEVLQMTPSH
YSGNIVHRYNDQYSPHSFMANRMSNTATRLIVSTNTLGEFSGGGQAARDSNIIFQNVINL
AVALYDIRFRNTNTSDIRHNRAHLHLTECCTKEVPAQYLTYTSALNLDLSRYRDNELIYD
SNPLKGGLNCNLTIDSPLVKGPRLNMIEDDLLRFPHLSGWELAKTVVQSIISDNSNSSTD
PISSGETRSFTTHFLTYPQIGLLYSFGAVLCFYLGNTILWTKKLDYEQFLYYLHNQLHNL
PHRALRVFKPTFKHASVMSRLMEIDSNFSIYIGGTSGDRGLSDAARLFLRTAIASFLQFL
KSWIIDRQKTIPLWIVYPLEGQQPESINEFLHKILGLLKQGPKSIPKEVSIQNDGHLDLA
ENNYVYNSKSTASNFFHASLAYWRSRKSRKTQDHNDFSRGDGTLTEPVRKFSSNHQSDEK
YYNVTCGKSPKPQERKDFSQYRLSNNGQTMSNHRKKGKFHKWNPCKMLMESQRGTVLTEG
DYFQNNTPPTDDVSSPHRLILPFFKLGNHNHAHDQDAQELMNQNIKQYLHQLRSMLDTTI
YCRFTGIVSSMHYKLDEVLLEYNSFDSAITLAEGEGSGALLLLQKYSTRLLFLNTLATEH
SIESEVVSGFSTPRMLLPIMQKVHEGQVTVILNNSASQITDITSSMWLSNQKYNLPCQVE
IIMMDAETTENLNRSQLYRAVYNLILDHIDPQYLKVVVLKVFLSDIEGILWINDYLAPLF
GAGYLIKPITSSARSSEWYLCLSNLISTNRRSAHQTHKACLGVIRDALQAQVQRGVYWLS
HIAQYATKNLHCEYIGLGFPSLEKVLYHRYNLVDTGLGPLSSVIRHLTNLQAEIRDLVLD
YNLMRESRTQTYHFIKTAKGRITKLVNDFLKFSLIVQALKNNSSWYTELKKLPEVINVCN
RFYHTHNCECQEKFFVQTLYLQRLRDAEIKLIERLTGLMRFYPEGLIYSNHT
>sp|Q05127|VP35_EBOZM Polymerase cofactor VP35 OS=Zaire ebolavirus (strain Mayinga-76) OX=128952 GN=VP35 PE=1 SV=1
MTTRTKGRGHTAATTQNDRMPGPELSGWISEQLMTGRIPVSDIFCDIENNPGLCYASQMQ
QTKPNPKTRNSQTQTDPICNHSFEEVVQTLASLATVVQQQTIASESLEQRITSLENGLKP
VYDMAKTISSLNRVCAEMVAKYDLLVMTTGRATATAAATEAYWAEHGQPPPGPSLYEESA
IRGKIESRDETVPQSVREAFNNLNSTTSLTEENFGKPDISAKDLRNIMYDHLPGFGTAFH
QLVQVICKLGKDSNSLDIIHAEFQASLAEGDSPQCALIQITKRVPIFQDAAPPVIHIRSR
GDIPRACQKSLRPVPPSPKIDRGWVCVFQLQDGKTLGLKI
>tr|G9I227|G9I227_HHV2 Portal protein OS=Human herpesvirus 2 OX=10310 GN=UL6 PE=3 SV=1
MAAQRARAPAMRTRGGDAALCAPEDGWVKVHPTPGTMLFREILLGQMGYTEGQGVYNVVR
SSEAATRQLQAAIFHALLNATTYRDLEEDWRRHVVARGLQPQRLVRRYRNAREGDIAGVA
ERVFDTWRCTLRTTLLDFAHGVVDCFAPGGPSGPTSFPKYIDWLTCLGLVPILRKTREGE
ATQRLGAFLRQHTLPRQLATVAGAAERAGPGLLDLAVAFDSTRMAEYDRVHIYYNHRRGE
WLVRDPVSGQRGECLVLCPPLWTGDRLVFDSPVQRLCPEIVACHALREHAHICRLRNTAS
VKVLLGRKSDSERGVAGAARVVNKALGEDDETKAGSAASRLVRLIINMKGMRHVGDINDT
VRAYLDEAGGHLIDTPAVDHTLPGFGKGGTGRGSAPQDPGARPQQLRQAFQTAVVNNING
MLEGYINNLFGTIERLRETNAGLATQLQARDRELRRAQAGALEREQRAADRAAGGGAGRP
AEADLLRADYDIIDVSKSMDDDTYVANSFQHQYIPAYGQDLERLSRLWEHELVRCFKILR
HRNNQGQETSISYSSGAIASFVAPYFEYVLRAPRAGALITGSDVILGEEELWEAVFKKTR
LQTYLTDVAALFVADVQHAALPRPPSPTPADFRASASPRGGSRSRTRTRSRSPGRTPRGA
PDQGWGVERRDGRPHARR
>tr|A0A1C3J6C0|A0A1C3J6C0_HHV1 Infected cell protein 34.5 OS=Human herpesvirus 1 OX=10298 GN=RL1 PE=4 SV=1
MARRRRHRGPRRPRPPGPTGAVPTAQSQVTSTPNSEPVVRSAPAAAPPPPPASGPPPSCS
LLLRQWLHVPESASDDDDDDWPDSPPPEPAPEARPTAAAPRPRSPPPGAGPGGGANPSHP
PSRPFRLPPRLALRLRVTAEHLARLRLRRAGGEGAPKPPATPATPATPATPATPARVRFS
PHVRVRHLVVWASAARLARRGSWARERADRARFRRRVAEAEAVIGPCLGPEARARALARG
AGPANSV
>tr|F8RFL9|F8RFL9_HHV1 Serine/threonine protein kinase OS=Human herpesvirus 1 OX=10298 GN=US3 PE=4 SV=1
MACRKFCRVYGGQGRRKEEAVPPETKPSRVFPHGPFYTPAEDACLDSPPPETPKPSHTTP
PGDAERLCHLQEILAQMYGNQDYPIEDDPSADAADDVDEDAPDDVAYPEEYAEELFLPGD
ATGPLIGANDHIPPPRGASPPGIRRRSRDEIGATGFTAEELDAMDREAARAISRGGKPPS
TMAKLVTGMGFTIHGALTPGSEGCVFDSSHPDYPQRVIVKAGWYTSTSHEARLLRRLDHP
AILPLLDLHVVSGVTCLVLPKYQADLYTYLSRRLNPLGRPQIAAVSRQLLSAVDYIHRQG
IIHRDIKTENIFINTPEDICLGDFGAACFVQGSRSSPFPYGIAGTIDTNAPEVLAGDPYT
TTVDIWSAGLVIFETAVHNASLFSAPRGPKRGPCDSQITRIIRQAQVHVDEFSPHPESRL
TSRYRSRAAGNNRPPYTRPAWTRYYKMDIDVEYLVCKALTFDGALRPSAAELLCLPLFQQ
K
>tr|Q25BX0|Q25BX0_HHV1 Nuclear egress protein 1 OS=Human herpesvirus 1 OX=10298 GN=UL31 PE=3 SV=1
MYDTDPHRRGSRPGPYHGKERRRSRSSAAGGTLGVVRRASRKSLPPHARKQELCLHERQR
YRGLFAALAQTPSEEIAIVRSLSVPLVKTTPVSLPFCLDQTVADNCLTLSGMGYYLGIGG
CCPACNAGDGRFAATSREALILAFVQQINTIFEHRAFLASLVVLADRHNAPLQDLLAGIL
GQPELFFVHTILRGGGACDPRLLFYPDPTYGGHMLYVIFPGTSAHLHYRLIDRMLTACPG
YRFVAHVWQSTFVLVVRRNAEKPTDAEIPTVSAADIYCKMRDISFDGGLMLEYQRLYATF
DEFPPP
>sp|P10217|TRM2_HHV11 Tripartite terminase subunit 2 OS=Human herpesvirus 1 (strain 17) OX=10299 GN=TRM2 PE=1 SV=1
MAGREGRTRQRTLRDTIPDCALRSQTLESLDARYVSRDGAHDAAVWFEDMTPAELEVVFP
TTDAKLNYLSRTQRLASLLTYAGPIKAPDDAAAPQTPDTACVHGELLAAKRERFAAVINR
FLDLHQILRG
>sp|P04291|TEG3_HHV11 Tegument protein UL14 OS=Human herpesvirus 1 (strain 17) OX=10299 GN=UL14 PE=1 SV=2
MDRDAAHAALRRRLAETHLRAEIYKDQTLQLHREGVSTQDPRFVGAFMAAKAAHLELEAR
LKSRARLEMMRQRATCVKIRVEEQAARRDFLTAHRRYLDPALGERLDAVDDRLADQEEQL
EEAATNASLWGDGDLAEGWMSPADSDLLVMWQLTSAPKVHANGPSRIGSHPTYTPTPTGP
PGAPAAPLSRTPPSPAPPTGPATDPASASGFARDYPDGE
>tr|D6NGG0|D6NGG0_ROTGA Nonstructural protein NSP1-1 OS=Rotavirus B (isolate RVB/Human/China/ADRV/1982) OX=10942 PE=4 SV=1
MGNRQSSAQLNSHLTHINSQNSNLFISDSKTAVFHTQHILLAAGVGIIATLLVLLLCSCV
LNCYLCRKLKRTNGVSSLLERNIRQNGSSAKIYVKPVMQSSTIIEEA
>sp|P08671|MATRX_RABVP Matrix protein OS=Rabies virus (strain Pasteur vaccins / PV) OX=103929 GN=M PE=3 SV=1
MNFLRKIVKNCRDEDTQKPSPVSAPLDDDDLWLPPPEYVPLKELTSKKNRRNFCINGGVK
VCSPNGYSFGILRHILRSFDEIYSGNHRMVGLVKVVIGLALSGAPVPEGMNWVYKLRRTL
IFQWADSRGPLEGEELEYSQEITWDDNTEFVGLQIRVSAKQCHIRGRIWCINMNSRAGQL
WSDMSLQTQRSEEDKDSSLLLE
>tr|D2W9Z1|D2W9Z1_HCMV Protein UL148D OS=Human cytomegalovirus OX=10359 GN=UL148D PE=4 SV=1
MTAPKCVTTTTYLVKTKERPWWPDNAIRRWWISVAIVIFIGVCLVALMYFTQRQAQTSGG
SSG
>tr|Q80MY3|Q80MY3_HCMV Protein UL30 OS=Human cytomegalovirus OX=10359 GN=UL30 PE=4 SV=1
MTTSAMTAPDTRRQLQHVETLRRFLRGDSCFVHDLRGMMDYHDGLSRRQQRAFCRAGRVL
TDPEPIQSETEGENKQFTEHTHKVVSFFIKSVFVFPCLVLPNCCQVSVDRSRVPETGGRW
L
>sp|P16773|UL131_HCMVA Uncharacterized protein UL131 OS=Human cytomegalovirus (strain AD169) OX=10360 GN=UL131 PE=4 SV=1
MCMMSHNKAFFLSLQHAAVSGVAVCLSVRRGAGSVPAGNRGKKTIITEYRITGTRALARC
PTKPVTSMWNSSWTSR
>sp|P16765|UL30_HCMVA Uncharacterized protein UL30 OS=Human cytomegalovirus (strain AD169) OX=10360 GN=UL30 PE=3 SV=1
MTTSAMTAPDTRRQLQHVETLRRFLRGDSCFVHDLRGMMDYHDGLSRRQQRAFCRASRVL
TDPEPIQSEAEGENKQFTEHTHKVVSFFIKSVFVFPYLVLPNCCQVSVDRSRVPETGGRW
L
>sp|P16784|ITP_HCMVA Inner tegument protein OS=Human cytomegalovirus (strain AD169) OX=10360 GN=UL47 PE=3 SV=2
MMARRTVDFKKLIEQLRARATDKAEALNTVSQLEIGAVDAQDVTASAVRAFVGALPSSGY
HFGFVRQNVVFYLLSHATVQTARDPLYAAEQLHEQLDRFLRHQHDGGGDEDRLPFYHNGA
TLTAFQKLLQTLREIQTVIAEQSGGTAAAADLIASNNASTERRGKKGGSSSGGQQPLVRR
VITQLETAATEARPYVNCRAVAELLDLTYQRLIYWACTLMPYVLFRRDTDTELDTVLLMH
FFYTHYRSVNGDLAVEFQNYVKNSVRHMSSFVSSDIDGDQKPGAEHMRDVSYKLFVGNLQ
ARDASGLMFPIISTRISTVNLYLSPERMFFHPGLISRLLSEEVSPRANLDAYARVCDRVL
EDHLHTPRRVQRLLDLTQMVMRLVELGFNHDTCAAYAQMALIQPASQKSSLFVSEIREKL
IQIIYNFYTFFMCLYVYSPTFLFDHRRRLILEQHRSTLIGSKEELQHVWSNVTLNVNTHF
AVQYTEEDFEAHTKGATEAEREYLYRDLHSKWGVHLFTLRPSRGAAGAASPLPPLDGVTR
SDILRECALVNLNEGRVNYASLLAFSHHPEFPSIFAQLVVVTEFSEIFGIPQGLFQAVGS
PRLFALIQLCRVLLPEQVTLYQNLVSIYNLTTFVKHIDAAVFKTVRDCVFDIATTLEHLS
GVPVTPNVDLLAELMARSVAHNLYTTVNPLIEDVMRSSAGSLRNYLRHTRLCFGLARGRA
RLSEDGVTVYVEVQGQYGLRVPTTRFVEQLRELVRRDRLLAENLRGLNERLLSVRVRVRQ
ISSDTEEVSRHAKGHRTVAQMSKALKKTASKIKVLETRVTLALEQAQRSNGAVVTAVQRA
LAVFDVLSRENLERRGAQLCLTEATSLLHRHRALAPMTWPAGTGVAAAAEADRALREFLE
APWESAPQPPRLRMTPDTDHEESTAGATSVPEVLGARYEPAHLAASDLLNWYIVPVSQAQ
QDILSSIDPPAGSTSVSLPPASP
>sp|P16762|UL26_HCMVA Tegument protein UL26 OS=Human cytomegalovirus (strain AD169) OX=10360 GN=UL26 PE=3 SV=2
MYAVFGLTRSEVTPHEAAAARYKHRGVIDRQGAAMTSRRAPDGGLNLDDFMRRQRGRHLD
LPYPRGYTLFVCDVEETILTPRDVEYWKLLVVTQGQLRVIGTIGLANLFSWDRSVAGVAA
DGSVLCYEISRENFVVRAADSLPQLLERGLLHSYFEDVERAAQGRLRHGNRSGLRRDADG
QVIRESACYVSRVLLRHRVTPGKQEITDAMFEAGNVPSALLP
>tr|C8CPI1|C8CPI1_HCMV Protein UL91 OS=Human cytomegalovirus OX=10359 GN=UL91 PE=3 SV=1
MNSLLAELNRLGVAHATTEDVFIFVDRLFQHFSFLFQAEESGPRRLELVASVFEHLTVEC
VNDILDACSHPDVNVVETSNTCRPCPSPVPSASKTVSDAQTSCATPRAPVT
>tr|Q6SX75|Q6SX75_HCMV Envelope glycoRL1 protein0 OS=Human cytomegalovirus OX=10359 GN=RL10 PE=4 SV=1
MYPRVMHAVCFLALGLISYVVVCAETNVATNCLVKEVNTHLTCKCSPNNTSSNTGNGSKC
HAMCKCRVTEPITMLGAYSAWGAGSFVATLIVLLVVFFVIYAREEEKNNTGTEVDQCLAY
RSLTRKKLEQHAAKKQNIYERIPYRPSRQNDNSPLIEPTGTDDEEDEDDDV
>sp|Q6SWC0|UL10_HCMVM Uncharacterized protein UL10 OS=Human cytomegalovirus (strain Merlin) OX=295027 GN=UL10 PE=3 SV=1
MRQLINHIVNHDLFRWSVVTAMIFYRYSETCMEVTVRVGDPVTLGSGHGYHPGQKVHWYN
QSCVGIGNGENTHPICTYDPPKPGRQKTMKTTPLPSPLLYECHNSTLSILHVNVSDPRNY
CRRKCPPKGNCEFPTCFTLSLISRTTTRKPEQKTTLLRLKTTPNKHTQHKRSTRRTSPKD
YNVTGLPKGFADSFTGNVEAHRTKDAAHSAWILIIIIIIIVVILFFFKIPQRLREKWDTK
GYLYKGTDGLPTTD
>sp|F5HFJ8|UL91_HCMVM Protein UL91 OS=Human cytomegalovirus (strain Merlin) OX=295027 GN=UL91 PE=3 SV=1
MNSLLAELNRLGVAHATTEDVFIFVDRLFQHFSFLFQAEESGPRRLELVASVFEHLTVEC
VNDILDACSHPDVNVVETSNTCRPCPSPVPSAPKTVSDAQTSCATPRAPVT
>sp|Q1PDC9|VP35_MABVR Polymerase cofactor VP35 OS=Lake Victoria marburgvirus (strain Ravn-87) OX=378809 GN=VP35 PE=3 SV=1
MWDSSYMQQVSEGLMTGKVPIDQVFGTNPLEKLYKRRKPKGTVGLQCSPCLISKSTSTDD
IVWDQLIVKKTLADLLIPINRQMSDIQSTLSEMTTKVHEIERQLHDITPVVKMGKTLEAI
SKGMSEMLAKYDHLVISTGRTTAPAAAFDAYLNEHGVPPPQPAIFKDLGVAQQAYSQKTM
VKNQTTDAADKMSKVLELSEETFSKPNLSAKDLALLLFTHLPGNNTPFHILAQVLSKIAY
KSGKSGAFLDAFHQILSEGENAQAALTRLSRTFDAFLGAVPPVIKVKNFQTVPRPCQKSL
RAVPPNPTIDKGWVCVYSSEQGETRALKI
>sp|Q89745|TAT_HV2EH Protein Tat OS=Human immunodeficiency virus type 2 subtype B (isolate EHO) OX=388821 GN=tat PE=3 SV=2
MEIPLKEQESSLNSSSGHSSSTSEGVANTQGLDNRGEEILSQLYRPLKACSNTCYCKKCS
YHCQLCFLKKGLGICYERSRKRSSKRAKTTTSSAPNESLSARTGDSQPTKKQKKEVETTR
ATDLGPGRSNTSTSRFAN
>sp|P03209|RTA_EBVB9 Replication and transcription activator OS=Epstein-Barr virus (strain B95-8) OX=10377 GN=BRLF1 PE=1 SV=1
MRPKKDGLEDFLRLTPEIKKQLGSLVSDYCNVLNKEFTAGSVEITLRSYKICKAFINEAK
AHGREWGGLMATLNICNFWAILRNNRVRRRAENAGNDACSIACPIVMRYVLDHLIVVTDR
FFIQAPSNRVMIPATIGTAMYKLLKHSRVRAYTYSKVLGVDRAAIMASGKQVVEHLNRME
KEGLLSSKFKAFCKWVFTYPVLEEMFQTMVSSKTGHLTDDVKDVRALIKTLPRASYSSHA
GQRSYVSGVLPACLLSTKSKAVETPILVSGADRMDEELMGNDGGASHTEARYSESGQFHA
FTDELESLPSPTMPLKPGAQSADCGDSSSSSSDSGNSDTEQSEREEARAEAPRLRAPKSR
RTSRPNRGQTPCPSNAAEPEQPWIAAVHQESDERPIFPHPSKPTFLPPVKRKKGLRDSRE
GMFLPKPEAGSAISDVFEGREVCQPKRIRPFHPPGSPWANRPLPASLAPTPTGPVHEPVG
SLTPAPVPQPLDPAPAVTPEASHLLEDPDEETSQAVKALREMADTVIPQKEEAAICGQMD
LSHPPPRGHLDELTTTLESMTEDLNLDSPLTPELNEILDTFLNDECLLHAMHISTGLSIF
DTSLF
>sp|P03180|IL10H_EBVB9 Viral interleukin-10 homolog OS=Epstein-Barr virus (strain B95-8) OX=10377 GN=BCRF1 PE=1 SV=1
MERRLVVTLQCLVLLYLAPECGGTDQCDNFPQMLRDLRDAFSRVKTFFQTKDEVDNLLLK
ESLLEDFKGYLGCQALSEMIQFYLEEVMPQAENQDPEAKDHVNSLGENLKTLRLRLRRCH
RFLPCENKSKAVEQIKNAFNKLQEKGIYKAMSEFDIFINYIEAYMTIKAR
>tr|A0A1P7U110|A0A1P7U110_EBVB9 Tripartite terminase subunit 2 OS=Epstein-Barr virus (strain B95-8) OX=10377 GN=BFRF1A PE=3 SV=1
MTHLGGKVRSSGFLIPGSAPVSGTPPQGQGGLASSRVYEDSGGSLLSFSPMIHPNLAPLI
APSAYARLNLLNHCIFLEAFKEENSGQGLGGVQREVLFLKRDIIKQVIARIVAADSTLDL
VNHGEPGREAPRRAQ
>sp|Q1HVF2|PORTL_EBVA8 Portal protein OS=Epstein-Barr virus (strain AG876) OX=82830 GN=BBRF1 PE=3 SV=1
MFNMNVDESASGALGSSAIPVHPTPASVRLFEILQGKYAYVQGQTIYANLRNPGVFSRQV
FTHLFKRAISHCTYDDVLHDWNKFEACIQKRWPSDDSCASRFRESTFESWSTTMKLTVRD
LLTTNIYRVLHSRSVLSYERYVDWICATGMVPAVKKPITQELHSKIKSLRDRCVCRELGH
ERTIRSIGTELYEATREIIESLNSTFIPQFTEVTIEYLPGSDEYVAYYCGRRIRLHVLFP
PAIFAGTVTFDSPVQRLYQNIFMCYRTLEHAKICQLLNTAPLKAIVGHGGRDMYKDILAH
LEQNSQRKDPKKELLNLLVKLSENKTISGVTDVVEEFITDASNNLVDRNRLFGQPGETAA
QGLKKKVSNTVVKCLTDQINEQFDQINGLEKERELYLKKIRSMESQLQASLGPGGNNPAA
SAPAAVAAEAASVDILTGSTASAIEKLFNSPSASLGARVSGHNESILNSFVSQYIPPSRE
MTKDLTELWESELFNTFKLTPVVDNQGQRLYVRYSSDTISILLGPFTYLVAELSPVELVT
DVYATLGIVEIIDELYRSSRLAIYIEDLGRKYCPASATGGDHGIRQAPSARGDAEPDHAK
SKPARDPPPGAGS
>tr|K9US65|K9US65_EBVG BDLF4 OS=Epstein-Barr virus (strain GD1) OX=10376 GN=BDLF4 PE=3 SV=1
MSDQGRLSLPRGEGGTDEPNPRHLCSYSKLEFHLPLPESMASVFACWGCGEYHVCDGSSE
CTLIETHEGVVCALTGNYMGPHFQPALRPWTEIRQDTQDQRDKWEPEQVQGLVQTVVNHL
YHYFLNENVISGVSEALFDQDGALRPHIPALVSFVFPCCLMLFRGASSEKVVDVVLSLYI
HVIISIYSQKTVYGALLFKSTRNKRYDAVAKRMRELWMSTLTTKC
>tr|V5KU16|V5KU16_EBVG Portal protein OS=Epstein-Barr virus (strain GD1) OX=10376 GN=BBRF1 PE=3 SV=1
MFNMNVDESASGALGSSAIPVHPTPASVRLFEILQGKYAYVQGQTIYANLRNPGVFSRQV
FTHLFKRAISHCTYDDVLHDWNKFEACIQKRWPSDDSCASRFRESTFESWSTTMKLTVRD
LLTTNIYRVLHSRSVLSYERYVDWICATGMVPAVKKPITQELHSKIKSLRDRCVCRELGH
ERTIRSIGTELYEATREIMESLNSTFIPQFTEVTIEYLPRSDEYVAYYCGRRIRLHVLFP
PAIFAGTVTFDSPVQRLYQNIFMCYRTLEHAKICQLLNTAPLKAIVGHGGRDMYKDILAH
LEQNSQRKDPKKELLNLLVKLSENKTISGVTDVVEEFITDASNNLVDRNRLFGQPGETAA
QGLKKKVSNTVVKCLTDQINEQFDQINGLEKERELYLKKIRSMESQLQASLGPGGNNPAA
SAPAAVAAEAASVDILTGSTASAIEKLFNSPSASLGARVSGHNESILNSFVSQYIPPSRE
MTKDLTELWESELFNTFKLTPVVDNQGQRLYVRYSSDTISILLGPFTYLVAELSPVELVT
DVYATLGIVEIIDELYRSSRLAIYIEDLGRKYCPASATGGDHGIRQAPSARGDAEPDHAK
SKPARDPPPGAGS
>sp|P05950|VPR_HV1MN Protein Vpr OS=Human immunodeficiency virus type 1 group M subtype B (isolate MN) OX=11696 GN=vpr PE=3 SV=1
MEQAPEDQGPQREPYNQWALELLEELKNEAVRHFPRIWLHGLGQHIYETYGDTWAGVEAI
IRILQQLLFIHFRIGCRHSRIGIIRQRRARNGASRS
>sp|Q77375|VPR_HV1AN Protein Vpr OS=Human immunodeficiency virus type 1 group O (isolate ANT70) OX=327105 GN=vpr PE=3 SV=1
MEQAPENQGPAKEPFNEWALELLEELKAEAVRHFPRPWLHALGQYIYETYGDTWVGVMAI
IRILQQLLFTHYRIGCQHSRIGINPRGRGRRNGSSRS
>sp|O91082|VPR_HV1YF Protein Vpr OS=Human immunodeficiency virus type 1 group N (isolate YBF30) OX=388818 GN=vpr PE=3 SV=1
MERAPEDAGPQREPYNEWALELLEELKNEAVRHFPRIWLHGLGQHIYNTYGDTWEGVEAI
IRILQQLLFIHYRIGCQHSRIGITPQRRRNGTSRS
>sp|Q77TH8|VTF3L_VACCT Intermediate transcription factor 3 large subunit OS=Vaccinia virus (strain Tian Tan) OX=10253 GN=VITF3L PE=3 SV=1
MDNLFTFLHEIEDRYARTIFNFHLISCDEIGDIYGLMKERISSEDMFDNIVYNKDIHHAI
KKLVYCDIQLTKHIINQNTYPVFNDSSQVKCCHYFDINSDNSNISSRTVEIFEREKSSLV
SYIKTTNKKRKVNYGEIKKTVHGGTNANYFSGKKSDEYLSTTVRSNINQPWIKTISKRMR
VDIINHSIVTRGKSSILQTIEIIFTNRTCVKIFKDSTMHIILSKDKDEKGCIHMIDKLFY
VYYNLFLLFEDIIQNEYFKEVANVVNHVLTATALDEKLFLIKKMAEHDVYGVSNFKIGMF
NLTFIKSLDHTVFPSLLDEDSKIKFFKGKKLNIVALRSLEDCINYVTKSENMIEMMKERS
TILNSIDIETESVDRLKELLLK
>sp|Q9JFD9|PAP1_VACCT Poly(A) polymerase catalytic subunit OS=Vaccinia virus (strain Tian Tan) OX=10253 GN=PAPL PE=3 SV=1
MNRNPDQNTFPNITLKIIETYLGRVPSVNEYHMLKLQARNIQKITVFNKDIFVSLVKKNK
KRFFSDVDTSASEIKDRILSYFSKQTQTYNIGKLFTIIELQSVLVTTYTDILGVLTIKAP
NVISSKISYNVTSMEELARDMLNSMNVAVIDKAKVMGRHNVSSLVKNVNKLMEEYLRRHN
KSCICYGSYSLYLINPNIRYGDIDILQTNSRTFLIDLAFLIKFITGNNIILSKIPYLRNY
MVIKDENDNHIIDSFNIRQDTMNVVPKIFIDNIYIVDPTFQLLNMIKMKTQIDRLEDLSK
DPEKFNARMATMLEYVRYTHGIVFDGTRNNMPMKCIIDENNRIVTVTTKDYFSFKKCLVY
LDENVLSSDILDLNADTSCDFESVTNSVYLIHDNIMYTYFSNTILLSDKGKVHEISARGL
CAHILLYQMLTSGEYKQCLSDLLNSMMNRDKIPIYSHTERDKKPGRHGFINIEKDIIVF
>tr|Q77TG2|Q77TG2_VACCT Uncharacterized protein OS=Vaccinia virus (strain Tian Tan) OX=10253 PE=4 SV=1
MYVHSSNLTDTISYPDVVINYRSWTKCTHFFGLLFDSRIIMLNFSIYSVSCFKYVMMNPY
SFQTQV
>tr|Q9JFG0|Q9JFG0_VACCT TC1L OS=Vaccinia virus (strain Tian Tan) OX=10253 PE=4 SV=1
MVKNNKISNSCRMIMSTDPNNILMRHLKNLTDDEFKCIIHRSSDFLYLSDSDYTSITKET
LVSEIVEEYPDDCNKILAIIFLVLDKDIDVDIKTKLKPKPAVRFAILDKMTEDIKLTDLV
RHYFRYIEQDIPLGPLFKKIDSYRTRAINKYSKELGLATEYFNKYGHLMFYTLPIPYNRF
FCRNSIGFLAVLSPTIGHVKAFYKFIEYVSIDDRRKFKKELMSK
>tr|Q9JF46|Q9JF46_VACCT TA67R OS=Vaccinia virus (strain Tian Tan) OX=10253 PE=4 SV=1
MEREGVDYHYVNREAIWKGIAAGNFLEHTEFLGNIYGTSKTAVNTAAINNRICVMDLNID
GVRSFKNTYLMPYSVYIRPTSLKMVETKLRCRNTEADDEIHRRVMLAKTDMDEAGEAGLF
DTIIIEDDVNLAYSKLIQILQDRIRMYFNTN
>tr|Q9JF39|Q9JF39_VACCT TB14R OS=Vaccinia virus (strain Tian Tan) OX=10253 PE=3 SV=1
MNHCLLAISAVYFKAKWLTPFEKEFTSDYPFYVSPTEMVDVSMMSMYGKAFNHASVKESF
GNFSIIELPYVGDTSMMVILPDKIDGLESIEQNLTDTNFKKWCDFMDAMFIDVHIPKFKV
TGSYNLVDTLVKSGLTEVFGSTGDYSNMCNLDVSVDAMIHKTYIDVNEEYTEAAAATCAL
VSDCASTITNEFCVDHPFIYVIRHVDGKILFVGRYCSPTTNC
>tr|Q9JFE1|Q9JFE1_VACCT Protein F16 OS=Vaccinia virus (strain Tian Tan) OX=10253 PE=3 SV=1
MKVVIVTSVRSLLDVSIQFQKTACRHHCNYLSMQVIKEIEEFGTINEKNLEFGTWKDVIQ
NDEIDALVFYRVKQISISMGVLYESMMRNRTKPISMYFVRDCLAFDGNPPSFRMTSCNIN
AYNRSKINDLIILMNMKTCNKKIIGEFIIDNFGSVDALLSIVNSNVTWVTSVINNSNGRG
INIRVSNNKMLTITSFRRFVNKLKMYKTTKCASQLDNLCTEMNKMDIIDKK
>tr|Q9JFD7|Q9JFD7_VACCT TE3L OS=Vaccinia virus (strain Tian Tan) OX=10253 PE=4 SV=1
MLMLMADAIIDDVSREKSMREDHKSFDDVIPAKKIIDWKDANPVTIINEYCQITKRDWSF
RIESVGPSNSPTFYACVDIDGRVFDKADGKSKRDAKNNAAKLAVDKLLGYVIIRF
>tr|Q77TH2|Q77TH2_VACCT TA52L OS=Vaccinia virus (strain Tian Tan) OX=10253 PE=4 SV=1
MYSLLFIILMCIPFSFQTVYDDKSVCDSDNKEYMGIEVYVEATLDEPLRQTTCESEIHKY
GASVSNGGLNISVDLLNCFLNFHTVGVYTNRDTVYAKFASLDPWTTEPINSMTHDDLVKL
TEECIVDIYLKCEVDKTKDFMKTNGNRLKPRDFKTVPPSDVGSMIELQSDYCVNDVTAYV
KIYDECGNIKQHSIPTLRDYFTTKNGQPRKILKKKFDNC
>tr|Q77TM7|Q77TM7_VACCT Uncharacterized protein OS=Vaccinia virus (strain Tian Tan) OX=10253 PE=4 SV=1
MTLVKNMSSILENENILHGLIKTSNAPDCVSNASYKDFKDAIDSLTNDLELRLASDFFIK
SNGRLSGLLPQ
>tr|Q77TK9|Q77TK9_VACCT Uncharacterized protein OS=Vaccinia virus (strain Tian Tan) OX=10253 PE=4 SV=1
MAQMFTDPPKAAKIYINSSVESTFIDTSSLNSEKYATIWRSLSIFIRMLILNFCKLFKVK
WLQNSVVLQFLT
>tr|Q77TG4|Q77TG4_VACCT Uncharacterized protein OS=Vaccinia virus (strain Tian Tan) OX=10253 PE=4 SV=1
MVIYCSNSLGAYCKLVINKVAVLLTYFCFVALTNAQFFVSDILVHGKIPPNHLIIQYPSV
SRSPRLDTTYPLCESIGVNSRVPLSILFGFLINGTCSPLDMNLETNP
>tr|Q9JF40|Q9JF40_VACCT TB13R OS=Vaccinia virus (strain Tian Tan) OX=10253 PE=3 SV=1
MKGENVFISPASISSVLTILYYGANGSTAEQLSKYVETEENTDKVSAQNISFKSMNKVYG
RYSAVFKDFFLGKIGDKFQTVDFTDCRTIDAINKCVDIFTEGKINPLLDEPLSPSN
>sp|P14357|N2_VACCW Protein N2 OS=Vaccinia virus (strain Western Reserve) OX=10254 GN=VACWR029 PE=3 SV=1
MTSSAMDNNEPKVLEMVYDATILPEGSSMDPNIMDCINRHINMCIQRTYSSSIIAILDRF
LMMNKDELNNTQCHIIKEFMTYEQMAIDHYGGYVNAILYQIRKRPNQHHTIDLFKRIKRT
RYDTFKVDPVEFVKKVIGFVSILNKYKPVYSYVLYENVLYDEFKCFINYVETKYF
>sp|P68631|YVAT_VACCW Uncharacterized 8.9 kDa protein OS=Vaccinia virus (strain Western Reserve) OX=10254 GN=SALFE PE=4 SV=1
MDIKNLLTACTIFYITTLATADIPTPPPTGHVTRENILIRGIINVVIGVHLENLPRLDVM
VTITQNVNAAHLIHIPQSQLF
>sp|P21117|ATI3_VACCW 7 kDa A-type inclusion protein OS=Vaccinia virus (strain Western Reserve) OX=10254 GN=VACWR145 PE=4 SV=2
MSNQNIPQLSEYQTSVSQVAVTPPPKPKTPQIFEYQTSDSIVNNPRPFYNSDLEFDDIDM
YLLPN
>sp|P17367|C5_VACCW Protein C5 OS=Vaccinia virus (strain Western Reserve) OX=10254 GN=VACWR023 PE=3 SV=1
MAYMNRSDLDKLKHENIFSGNIIEDAKEFVFGSRKIYTDSVDDLIELYSLAKYLNNENLK
DVVIERMDYVCKYIGKDNWSTIYSFYKENGLRNSFLRQYINNNIEEICNTDQFLKLDVDS
VCDILDNDEIVVTREYTILNMVLRWLENKRVNIDDFTKVMFVIRFKFITYSELTNAIKKI
APEYRQCLQDLYHMKITRPRHFDN
>sp|P16712|A18_VACCW Transcript termination protein A18 OS=Vaccinia virus (strain Western Reserve) OX=10254 GN=VACWR138 PE=1 SV=1
MSLLKMEYNLYAELKKMTCGQPLSLFNEDGDFVEVEPGSSFKFLIPKGFYASPSVKTSLV
FETLTTTDNKITSINPTNAPKLYPLQRKVVSEVVSNMRKMIESKRPLYITLHLACGFGKT
ITTCYLMATHGRKTVICVPNKMLIHQWKTQVEAVGLEHKISIDGVSSLLKELKTQSPDVL
IVVSRHLTNDAFCKYINKHYDLFILDESHTYNLMNNTAVTRFLAYYPPMMCYFLTATPRP
ANRIYCNSIINIAKLSDLKKTIYAVDSFFEPYSTDNIRHMVKRLDGPSNKYHIYTEKLLS
VDEPRNQLILNTLVEEFKSGTINRILVITKLREHMVLFYKRLLDLFGPEVVFIGDAQNRR
TPDMVKSIKELNRFIFVSTLFYSGTGLDIPSLDSLFICSAVINNMQIEQLLGRVCRETEL
LDRTVYVFPNTSIKEIKYMIGNFMQRIISLSVDKLGFKQESYRKHQESDPTSVCTTSSRE
ERVLNRIFNSQNR
>sp|P68707|F14_VACCW Protein F14 OS=Vaccinia virus (strain Western Reserve) OX=10254 GN=VACWR053 PE=3 SV=1
MKHRLYSEGLSISNDLNSIIGQQSTMDTDIEIDEDDIMELLNILTELGCDVDFDENFSDI
ADDILESLIEQDV
>sp|P14356|M1_VACCW Ankyrin repeat protein M1 OS=Vaccinia virus (strain Western Reserve) OX=10254 GN=VACWR030 PE=3 SV=2
MIFVIESKLLQIYRNRNRNINFYTTMDNIMSAEYYLSLYAKYNSKNLDVFRNMLQAIEPS
GNNYHILHAYCGIKGLDERFVEELLHRGYSPNETDDDGNYPLHIASKINNNRIVAMLLTH
GADPNACDKHNKTPLYYLSGTDDEVIERINLLVQYGAKINNSVDEEGCGPLLACTDPSER
VFKKIMSIGFEARIVDKFGKNHIHRHLMSDNPKASTISWMMKLGISPSKPDHDGNTPLHI
VCSKTVKNVDIIDLLLPSTDVNKQNKFGDSPLTLLIKTLSPAHLINKLLSTSNVITDQTV
NICIFYDRDDVLEIINDKGKQYDSTDFKMAVEVGSIRCVKYLLDNDIICEDAMYYAVLSE
YETMVDYLLFNHFSVDFVVNGHTCMSECVRLNNPVILSKLMLHNPTSETMYLTMKAIEKD
RLDKSIIIPFIAYFVLMHPDFCKNRRYFTSYKRFVTDYVHEGVSYEVFDDYF
>sp|P15058|SPI1_VACCW Serine proteinase inhibitor 1 OS=Vaccinia virus (strain Western Reserve) OX=10254 GN=SPI-1 PE=2 SV=1
MDIFKELILKHTDENVLISPVSILSTLSILNHGAAGSTAEQLSKYIENMNENTPDDNNDM
DVDIPYCATLATANKIYGSDSIEFHASFLQKIKDDFQTVNFNNANQTKELINEWVKTMTN
GKINSLLTSPLSINTRMTVVSAVHFKAMWKYPFSKHLTYTDKFYISKNIVTSVDMMVSTE
NNLQYVHINELFGGFSIIDIPYEGNSSMVIILPDDIEGIYNIEKNITDEKFKKWCGMLST
KSIDLYMPKFKVEMTEPYNLVPILENLGLTNIFGYYADFSKMCNETITVEKFLHTTFIDV
NEEYTEASAVTGVFMTNFSMVYRTKVYINHPFMYMIKDNTGRILFIGKYCYPQ
>sp|P21121|YVCC_VACCC Uncharacterized 9.2 kDa protein OS=Vaccinia virus (strain Copenhagen) OX=10249 GN=C ORF C PE=4 SV=1
MDLARLGSMSSYDFSTVVSVLLVSIRSMSRSIESKHDRSEDNEYLYASFCTVTSRFVRCL
HRALTSMVQILSSLCVSYSSLL
>sp|P20556|YVED_VACCC Uncharacterized 7.6 kDa protein OS=Vaccinia virus (strain Copenhagen) OX=10249 GN=E ORF D PE=4 SV=1
MEVNNKKLINSFVGRAENFRRYDTYLPENDPLAMNSVFTFSSYTGIGPLYRDMRNSNFLS
NPNEMG
>sp|P21044|C13_VACCC Protein C13 OS=Vaccinia virus (strain Copenhagen) OX=10249 GN=C13L PE=3 SV=1
MMIYGLIACLIFVTSSIASPPITEDKSFNSVEVLVSLFRDDQKDYTVTSQFNNYTIDTKD
WTIHT
>sp|P21075|B17_VACCC Protein B17 OS=Vaccinia virus (strain Copenhagen) OX=10249 GN=B17L PE=3 SV=1
MSRKFMQVYEYDREQYLDEFIEDRYNDSFITSPEYYSAEKYMCRYTTLNHNCVNVRRCAL
DSKLLHDIITNCKIYNNIELVRATKFVYYLDLIKCNWVSKVGDSVLYPVIFITHTSTRNL
DKVSVKTYKGVKVKKLNRCADHAIVINPFVKFKLTLPNKTSHAKVLVTFCKLRTDITPVE
APLPGNVLVYTFPDINKRIPGYIHVNIEGCIDGMIYINSSKFACVLKLHRSMYRIPPFPI
DICSCCSQYTNDDIEIPIHDLIKDVAIFKNKETVYYLKLNNKTIARFTYFNNIDTAITQE
HEYVKIALGIVCKLMINNMHSIVGVNHSNTFVNCLLEDNV
>sp|P21063|A40_VACCC Protein A40 OS=Vaccinia virus (strain Copenhagen) OX=10249 GN=A40R PE=3 SV=1
MNKPKTDYAGYACCVICGLIVGIIFTATLLKVVERKLVHTPSIDKTIKDAYIREDCPTDW
ISYNNKCIHLSTDRKTWEEGRNTCKALNPNSDLIKIETPNELSFLRSLRRGYWVGESEIL
NQTTPYNFIAKNATKNGNIFVAQRILPNCIRVTLYNNYTTFLSYHYFG
>sp|P20499|I3_VACCC Protein I3 OS=Vaccinia virus (strain Copenhagen) OX=10249 GN=I3L PE=2 SV=1
MSKVIKKRVETSPRPTASSDSLQTCAGVIEYAKSISKSNAKCIEYVTLNASQYANCSSIS
IKLTDSLSSQMTSTFIMLEGETKLYKNKSKQDRSDGYFLKIKVTAASPMLYQLLEAVYGN
IKHKERIPNSLHSLSVETITEKTFKDESIFINKLNGAMVEYVSAGESSILRSIEGELESL
SKRERQLAKAIITPIVFYRSGTETKITFALKKLIIDREVVANVIGLSGDSERVSMTENVE
EDLARNLGLVDIDDEYDEDSDKEKPIFNV
>sp|P20640|M1_VACCC Ankyrin repeat protein M1 OS=Vaccinia virus (strain Copenhagen) OX=10249 GN=M1L PE=3 SV=1
MIFVIESKLLQIYRNRNRNINFYTTMDNIMSAEYYLSLYAKYNSKNLDVFRNMLQAIEPS
GNNYHILHAYCGIKGLDERFVEELLHRGYSPNETDDDGNYPLHIASKINNNRIVAMLLTH
GADPNACDKHNKTPLYYLSGTDDEVIERINLLVQYGAKINNSVDEEGCGPLLACTDPSER
VFKKIMSIGFEARIVDKFGKNHIHRHLMSDNPKASTISWMMKLGISPSKPDHDGNTPLHI
VCSKTVKNVDIIDLLLPSTDVNKQNKFGDSPLTLLIKTLSPAHLINKLLSTSNVITDQTV
NICIFYDRDDVLEIINDKGKQYDSTDFKMAVEVGSIRCVKYLLDNDIICEDAMYYAVLSE
YETMVDYLLFNHFSVDSVVNGHTCMSECVRLNNPVILSKLMLHNPTSETMYLTMKAIEKD
KLDKSIIIPFIAYFVLMHPDFCKNRRYFTSYKRFVTDYVHEGVSYEVFDDYF
>sp|P20841|SPI2A_VACCC Putative serine proteinase inhibitor 2 homolog first part OS=Vaccinia virus (strain Copenhagen) OX=10249 GN=B13R PE=5 SV=1
MKGENVFISPASISSVLTILYYGANGSTAEQLSKYVETEENTDKVSAQNISFKSINKVYG
RYSAVFKDFFLGKIGDKFQTVDFTDCRTIDAINKCVDIFTEGKINPLLDEPLSPSN
