# Supplementary material for: Viral Immunogenicity Prediction by Machine Learning Methods
Source: Int J Mol Sci. 2024 Mar 3;25(5):2949. doi: 10.3390/ijms25052949 (PMC10932092; doi:10.3390/ijms25052949)
Supplement: Supplementary file 1 [file ijms-25-02949-s001.zip › Table S8. Predictions on the test set by the ML models.xlsx]

## Sheet: MLP_Gain_Ratio_attr_selection_l
					predicted	predicted	predicted
number	protein_id	Virus	Protein_type	experimental	MLP model	RF model	Xgboost	antigen_homologues	non-antigen_homologues
195	Q5XXP3	Chikungunya virus (strain 37997)	Structural polyprotein	antigen	antigen	antigen	antigen	5	0
135	Q8JUX5	Chikungunya virus (strain S27-African prototype)	Structural polyprotein	antigen	antigen	antigen	antigen	5	0
288	P17763	Dengue virus type 1 (strain Nauru/West Pac/1974)	Genome polyprotein	antigen	antigen	antigen	antigen	23	55
19	Q5UCB8	Dengue virus type 4 (strain Singapore/8976/1995)	Genome polyprotein	antigen	antigen	antigen	antigen	24	55
105	P03141	Hepatitis B virus genotype A2 subtype adw2 (strain Rutter 1979)	Large envelope protein	antigen	antigen	antigen	antigen	39	0
207	Q67867	Hepatitis B virus genotype C subtype adr (isolate Korea/Kim/1989)	Large envelope protein	antigen	antigen	antigen	antigen	39	0
245	Q998L9	Hepatitis B virus genotype C subtype ayw (isolate Australia/AustRC/1992)	Large envelope protein	antigen	antigen	antigen	antigen	39	0
65	O92921	Hepatitis B virus genotype D (isolate Germany/1-91/1991)	Large envelope protein	antigen	antigen	antigen	antigen	39	0
138	Q67875	Hepatitis B virus genotype D subtype ayw (isolate Italy/CI/1992)	Large envelope protein	antigen	antigen	antigen	antigen	39	0
132	Q99HR4	Hepatitis B virus genotype F2 (isolate Argentina/sa16/2000)	Large envelope protein	antigen	antigen	antigen	antigen	39	0
248	Q9IBI3	Hepatitis B virus genotype G (isolate IG29227/2000)	Large envelope protein	antigen	antigen	antigen	antigen	39	0
305	P27958	Hepatitis C virus genotype 1a (isolate H77)	Genome polyprotein	antigen	antigen	antigen	antigen	25	0
160	O39929	Hepatitis C virus genotype 4a (isolate ED43)	Genome polyprotein	antigen	antigen	antigen	antigen	25	0
265	Q5I2N3	Hepatitis C virus genotype 6a (isolate 6a33)	Genome polyprotein	antigen	antigen	antigen	antigen	25	0
11	O92532	Hepatitis C virus genotype 6h (isolate VN004)	Genome polyprotein	antigen	antigen	antigen	antigen	25	0
147	P69616	Hepatitis E virus genotype 1 (isolate Human/Burma)	Protein ORF3	antigen	antigen	antigen	antigen	6	0
231	Q81870	Hepatitis E virus genotype 1 (isolate Human/China/HeBei/1987)	Protein ORF3	antigen	antigen	antigen	antigen	6	0
70	P33426	Hepatitis E virus genotype 1 (isolate Human/Pakistan/Sar-55)	Secreted protein ORF2	antigen	antigen	antigen	antigen	4	0
36	P06726	Human cytomegalovirus (strain AD169)	Protein pp71	antigen	antigen	antigen	antigen	4	0
100	P13202	Human cytomegalovirus (strain AD169)	Immediate early protein IE1	antigen	non-antigen	non-antigen	non-antigen	2	2
136	P16832	Human cytomegalovirus (strain AD169)	Envelope glycoprotein L	antigen	antigen	antigen	antigen	1	0
96	F5HCP3	Human cytomegalovirus (strain Merlin)	Envelope glycoprotein UL130	antigen	non-antigen	non-antigen	non-antigen	0	2
200	Q6SW59	Human cytomegalovirus (strain Merlin)	65 kDa phosphoprotein	antigen	antigen	antigen	antigen	4	0
282	P03169	Human cytomegalovirus (strain Towne)	Immediate early protein IE1	antigen	non-antigen	non-antigen	non-antigen	2	2
241	P06475	Human herpesvirus 2 (strain 333)	Envelope glycoprotein C	antigen	antigen	antigen	antigen	1	0
110	P03369	Human immunodeficiency virus type 1 group M subtype B (isolate ARV2/SF2)	Gag-Pol polyprotein	antigen	antigen	antigen	antigen	100	0
91	P03375	Human immunodeficiency virus type 1 group M subtype B (isolate BH10)	Envelope glycoprotein gp160	antigen	antigen	antigen	antigen	38	0
278	P69697	Human immunodeficiency virus type 1 group M subtype B (isolate BH10)	Protein Tat	antigen	antigen	antigen	antigen	28	4
236	P04587	Human immunodeficiency virus type 1 group M subtype B (isolate BH5)	Gag-Pol polyprotein	antigen	antigen	antigen	antigen	100	0
175	P05907	Human immunodeficiency virus type 1 group M subtype B (isolate CDC-451)	Protein Tat	antigen	antigen	antigen	non-antigen	28	4
299	P04608	Human immunodeficiency virus type 1 group M subtype B (isolate HXB2)	Protein Tat	antigen	antigen	antigen	antigen	28	4
69	P12494	Human immunodeficiency virus type 1 group M subtype B (isolate JH32)	Gag polyprotein	antigen	antigen	antigen	antigen	100	0
193	P12498	Human immunodeficiency virus type 1 group M subtype B (isolate JH32)	Gag-Pol polyprotein (Fragment)	antigen	antigen	antigen	antigen	100	0
4	P05888	Human immunodeficiency virus type 1 group M subtype B (isolate MN)	Gag polyprotein	antigen	antigen	antigen	antigen	100	0
156	P05905	Human immunodeficiency virus type 1 group M subtype B (isolate MN)	Protein Tat	antigen	antigen	antigen	non-antigen	28	4
203	P12493	Human immunodeficiency virus type 1 group M subtype B (isolate NY5)	Gag polyprotein	antigen	antigen	antigen	antigen	100	0
222	P20888	Human immunodeficiency virus type 1 group M subtype B (isolate OYI)	Envelope glycoprotein gp160	antigen	antigen	antigen	antigen	38	0
18	P04579	Human immunodeficiency virus type 1 group M subtype B (isolate RF/HAT3)	Envelope glycoprotein gp160	antigen	antigen	antigen	antigen	38	0
141	P05858	Human immunodeficiency virus type 1 group M subtype B (isolate RF/HAT3)	Protein Nef	antigen	antigen	antigen	antigen	26	1
274	P05959	Human immunodeficiency virus type 1 group M subtype B (isolate RF/HAT3)	Gag-Pol polyprotein	antigen	antigen	antigen	antigen	100	0
269	P05889	Human immunodeficiency virus type 1 group M subtype B (isolate WMJ22)	Gag polyprotein (Fragment)	antigen	antigen	antigen	antigen	95	0
205	P35963	Human immunodeficiency virus type 1 group M subtype B (isolate YU-2)	Gag-Pol polyprotein	antigen	antigen	antigen	antigen	100	0
227	Q73367	Human immunodeficiency virus type 1 group M subtype B (strain 89.6)	Gag polyprotein	antigen	antigen	antigen	antigen	100	0
312	Q73372	Human immunodeficiency virus type 1 group M subtype B (strain 89.6)	Envelope glycoprotein gp160	antigen	antigen	antigen	antigen	38	0
266	O12164	Human immunodeficiency virus type 1 group M subtype C (isolate 92BR025)	Envelope glycoprotein gp160	antigen	antigen	antigen	antigen	38	0
260	P0C1J9	Human immunodeficiency virus type 1 group M subtype F2 (isolate MP255)	Protein Tat	antigen	antigen	antigen	non-antigen	28	4
317	Q9QBZ6	Human immunodeficiency virus type 1 group M subtype F2 (isolate MP255)	Gag polyprotein	antigen	antigen	antigen	antigen	100	0
142	Q9QBZ0	Human immunodeficiency virus type 1 group M subtype F2 (isolate MP257)	Envelope glycoprotein gp160	antigen	antigen	antigen	antigen	38	0
291	O41801	Human immunodeficiency virus type 1 group M subtype G (isolate 92NG083)	Protein Tat	antigen	antigen	antigen	antigen	27	4
304	O41803	Human immunodeficiency virus type 1 group M subtype G (isolate 92NG083)	Envelope glycoprotein gp160	antigen	antigen	antigen	antigen	38	0
168	O70903	Human immunodeficiency virus type 1 group M subtype H (isolate 90CF056)	Protein Nef	antigen	antigen	antigen	antigen	26	1
22	Q9Q714	Human immunodeficiency virus type 1 group M subtype H (isolate VI991)	Envelope glycoprotein gp160	antigen	antigen	antigen	antigen	38	0
286	Q9Q721	Human immunodeficiency virus type 1 group M subtype H (isolate VI991)	Gag polyprotein	antigen	antigen	antigen	antigen	100	0
164	Q9WC57	Human immunodeficiency virus type 1 group M subtype J (isolate SE9280)	Protein Tat	antigen	antigen	antigen	antigen	27	4
254	Q9QBY2	Human immunodeficiency virus type 1 group M subtype K (isolate 96CM-MP535)	Envelope glycoprotein gp160	antigen	antigen	antigen	antigen	38	0
10	P0C1K1	Human immunodeficiency virus type 1 group O (isolate ANT70)	Protein Tat	antigen	antigen	antigen	antigen	27	4
237	P18096	Human immunodeficiency virus type 2 subtype A (isolate BEN)	Gag-Pol polyprotein	antigen	antigen	antigen	antigen	100	0
68	P17755	Human immunodeficiency virus type 2 subtype A (isolate D194)	Envelope glycoprotein gp160	antigen	antigen	antigen	antigen	38	0
117	P12450	Human immunodeficiency virus type 2 subtype A (isolate SBLISY)	Gag polyprotein	antigen	antigen	antigen	antigen	95	0
261	P12451	Human immunodeficiency virus type 2 subtype A (isolate SBLISY)	Gag-Pol polyprotein	antigen	antigen	antigen	antigen	99	0
171	P20872	Human immunodeficiency virus type 2 subtype A (isolate ST)	Envelope glycoprotein gp160	antigen	antigen	antigen	antigen	38	0
13	Q89928	Human immunodeficiency virus type 2 subtype B (isolate EHO)	Gag-Pol polyprotein	antigen	antigen	antigen	antigen	100	0
202	P04019	Human papillomavirus 11	Protein E6	antigen	antigen	antigen	antigen	65	1
221	P04015	Human papillomavirus 11	Regulatory protein E2	antigen	antigen	antigen	antigen	64	2
296	P36782	Human papillomavirus 12	Regulatory protein E2	antigen	antigen	antigen	antigen	64	2
229	Q02271	Human papillomavirus 13	Protein E7	antigen	antigen	antigen	antigen	49	0
64	P36820	Human papillomavirus 15	Protein E7	antigen	antigen	antigen	antigen	60	1
43	Q02514	Human papillomavirus 17	Major capsid protein L1	antigen	antigen	antigen	antigen	69	0
179	P36821	Human papillomavirus 17	Protein E7	antigen	antigen	antigen	antigen	62	1
47	P36806	Human papillomavirus 19	Protein E6	antigen	antigen	antigen	antigen	65	1
276	Q02050	Human papillomavirus 19	Major capsid protein L1	antigen	antigen	antigen	antigen	69	0
17	P50767	Human papillomavirus 21	Regulatory protein E2	antigen	antigen	antigen	antigen	64	2
270	P50775	Human papillomavirus 22	Protein E6	antigen	antigen	antigen	antigen	65	1
125	P50769	Human papillomavirus 23	Regulatory protein E2	antigen	antigen	antigen	antigen	64	2
240	P50761	Human papillomavirus 23	Replication protein E1	antigen	antigen	antigen	antigen	63	0
66	P50770	Human papillomavirus 24	Regulatory protein E2	antigen	antigen	antigen	antigen	64	2
7	Q02049	Human papillomavirus 25	Replication protein E1	antigen	antigen	antigen	antigen	63	0
279	P28833	Human papillomavirus 25	Protein E6	antigen	non-antigen	antigen	antigen	65	1
285	P36823	Human papillomavirus 25	Protein E7	antigen	antigen	antigen	antigen	57	1
149	P36789	Human papillomavirus 27	Regulatory protein E2	antigen	non-antigen	antigen	antigen	64	2
246	P36825	Human papillomavirus 27	Protein E7	antigen	antigen	antigen	antigen	49	0
198	P50763	Human papillomavirus 28	Replication protein E1	antigen	antigen	antigen	antigen	63	0
144	P50800	Human papillomavirus 29	Minor capsid protein L2	antigen	antigen	antigen	antigen	67	0
281	P50784	Human papillomavirus 29	Protein E7	antigen	antigen	antigen	antigen	57	1
55	P36778	Human papillomavirus 3	Regulatory protein E2	antigen	antigen	antigen	antigen	64	2
211	P17387	Human papillomavirus 31	Protein E7	antigen	antigen	antigen	antigen	58	0
315	P17385	Human papillomavirus 31	Probable protein E5	antigen	antigen	antigen	antigen	2	0
0	P06426	Human papillomavirus 33	Probable protein E5	antigen	antigen	antigen	antigen	3	0
139	P06416	Human papillomavirus 33	Major capsid protein L1	antigen	antigen	antigen	antigen	69	0
38	P27226	Human papillomavirus 35	Probable protein E5	antigen	antigen	antigen	non-antigen	3	0
188	P50808	Human papillomavirus 36	Replication protein E1	antigen	antigen	antigen	antigen	63	0
258	P50809	Human papillomavirus 36	Regulatory protein E2	antigen	antigen	antigen	antigen	64	2
165	Q80908	Human papillomavirus 38	Protein E7	antigen	antigen	antigen	antigen	59	1
307	Q80907	Human papillomavirus 38	Protein E6	antigen	antigen	antigen	antigen	65	1
51	P24830	Human papillomavirus 39	Regulatory protein E2	antigen	antigen	antigen	antigen	64	2
56	P24837	Human papillomavirus 39	Protein E7	antigen	antigen	antigen	antigen	49	0
244	P24829	Human papillomavirus 39	Replication protein E1	antigen	antigen	antigen	antigen	63	0
122	Q07862	Human papillomavirus 4	Minor capsid protein L2	antigen	antigen	antigen	antigen	67	0
177	Q07849	Human papillomavirus 4	Regulatory protein E2	antigen	non-antigen	antigen	non-antigen	64	2
133	P27229	Human papillomavirus 42	Protein E6	antigen	antigen	antigen	antigen	65	1
275	P27227	Human papillomavirus 42	Probable protein E5	antigen	antigen	antigen	antigen	0	0
3	P50816	Human papillomavirus 44	Major capsid protein L1	antigen	antigen	antigen	antigen	69	0
234	P36741	Human papillomavirus 45	Major capsid protein L1	antigen	antigen	antigen	antigen	69	0
252	P21735	Human papillomavirus 45	Protein E6	antigen	antigen	antigen	antigen	65	1
167	P06921	Human papillomavirus 5	Regulatory protein E2	antigen	antigen	antigen	antigen	64	2
170	P06918	Human papillomavirus 5	Minor capsid protein L2	antigen	antigen	antigen	antigen	67	0
206	P06932	Human papillomavirus 5	Protein E7	antigen	antigen	antigen	antigen	57	1
284	P06920	Human papillomavirus 5	Replication protein E1	antigen	antigen	antigen	antigen	63	0
174	P26544	Human papillomavirus 51	Replication protein E1	antigen	antigen	antigen	antigen	63	0
225	P26536	Human papillomavirus 51	Major capsid protein L1	antigen	non-antigen	antigen	antigen	69	0
289	P26547	Human papillomavirus 51	Regulatory protein E2	antigen	antigen	antigen	antigen	64	2
232	P36796	Human papillomavirus 52	Regulatory protein E2	antigen	antigen	antigen	antigen	64	2
233	Q05138	Human papillomavirus 52	Major capsid protein L1	antigen	antigen	antigen	antigen	69	0
255	P36763	Human papillomavirus 52	Minor capsid protein L2	antigen	antigen	antigen	antigen	67	0
259	P36798	Human papillomavirus 56	Regulatory protein E2	antigen	antigen	antigen	antigen	64	2
49	P22162	Human papillomavirus 57	Major capsid protein L1	antigen	antigen	antigen	antigen	69	0
226	P22153	Human papillomavirus 57	Replication protein E1	antigen	antigen	antigen	antigen	63	0
14	Q07851	Human papillomavirus 65	Regulatory protein E2	antigen	non-antigen	antigen	antigen	64	2
216	Q07859	Human papillomavirus 65	Protein E7	antigen	antigen	antigen	antigen	19	1
239	Q07874	Human papillomavirus 65	Major capsid protein L1	antigen	antigen	antigen	antigen	69	0
45	Q80960	Human papillomavirus 66	Minor capsid protein L2	antigen	antigen	antigen	antigen	67	0
181	Q80955	Human papillomavirus 66	Protein E6	antigen	antigen	antigen	antigen	65	1
29	Q9JH50	Human papillomavirus 69	Protein E7	antigen	antigen	antigen	antigen	45	0
84	P50826	Human papillomavirus 69	Major capsid protein L1	antigen	antigen	antigen	antigen	69	0
159	Q9JH51	Human papillomavirus 69	Protein E6	antigen	antigen	antigen	antigen	65	1
39	Q05133	Human papillomavirus 7	Replication protein E1	antigen	antigen	antigen	antigen	63	0
103	P36816	Human papillomavirus 7	Protein E7	antigen	antigen	antigen	antigen	52	0
238	P36779	Human papillomavirus 7	Regulatory protein E2	antigen	antigen	antigen	antigen	64	2
63	Q81999	Human papillomavirus 72	Replication protein E1	antigen	antigen	antigen	antigen	63	0
196	Q82007	Human papillomavirus 73	Replication protein E1	antigen	antigen	antigen	antigen	63	0
27	Q9IR52	Human papillomavirus 82	Major capsid protein L1	antigen	antigen	antigen	antigen	69	0
146	Q9IR53	Human papillomavirus 82	Minor capsid protein L2	antigen	antigen	antigen	antigen	67	0
293	P36780	Human papillomavirus 9	Regulatory protein E2	antigen	antigen	antigen	antigen	64	2
12	P06929	Human papillomavirus type 1	Protein E6	antigen	non-antigen	antigen	antigen	65	1
16	P03099	Human papillomavirus type 1	Major capsid protein L1	antigen	antigen	antigen	antigen	69	0
295	P36802	Human papillomavirus type 10	Protein E6	antigen	antigen	antigen	antigen	65	1
88	P03120	Human papillomavirus type 16	Regulatory protein E2	antigen	non-antigen	antigen	antigen	64	2
152	P03129	Human papillomavirus type 16	Protein E7	antigen	antigen	antigen	antigen	57	0
154	P06927	Human papillomavirus type 16	Probable protein E5	antigen	non-antigen	non-antigen	antigen	2	0
111	P36735	Human papillomavirus type 26	Major capsid protein L1	antigen	antigen	antigen	antigen	69	0
172	P36722	Human papillomavirus type 26	Replication protein E1	antigen	antigen	antigen	antigen	63	0
176	P36788	Human papillomavirus type 26	Regulatory protein E2	antigen	antigen	antigen	antigen	64	2
95	P25482	Human papillomavirus type 2a	Regulatory protein E2	antigen	antigen	antigen	antigen	64	2
161	P25486	Human papillomavirus type 2a	Major capsid protein L1	antigen	antigen	antigen	antigen	69	0
184	P25481	Human papillomavirus type 2a	Replication protein E1	antigen	antigen	antigen	antigen	63	0
106	P36810	Human papillomavirus type 32	Protein E6	antigen	antigen	antigen	antigen	65	1
115	P36724	Human papillomavirus type 32	Replication protein E1	antigen	antigen	antigen	antigen	63	0
204	P36725	Human papillomavirus type 34	Replication protein E1	antigen	antigen	antigen	antigen	63	0
83	P27555	Human papillomavirus type 41	Protein E6	antigen	antigen	antigen	antigen	65	1
73	P50818	Human papillomavirus type 50	Major capsid protein L1	antigen	antigen	antigen	antigen	69	0
190	P26542	Human papillomavirus type 5b	Replication protein E1	antigen	antigen	antigen	antigen	63	0
33	Q80941	Human papillomavirus type 60	Protein E6	antigen	antigen	antigen	antigen	65	1
40	Q07858	Human papillomavirus type 63	Protein E7	antigen	antigen	antigen	antigen	35	0
180	Q84291	Human papillomavirus type 6a	Protein E6	antigen	antigen	antigen	antigen	64	1
215	Q84293	Human papillomavirus type 6a	Replication protein E1	antigen	antigen	antigen	antigen	63	0
292	Q84296	Human papillomavirus type 6a	Probable protein E5A	antigen	non-antigen	antigen	antigen	1	0
297	P03106	Human papillomavirus type 6b	Minor capsid protein L2	antigen	antigen	antigen	antigen	67	0
59	P03420	Human respiratory syncytial virus A (strain A2)	Fusion glycoprotein F0	antigen	antigen	antigen	antigen	5	0
129	P03423	Human respiratory syncytial virus A (strain A2)	Major surface glycoprotein G	antigen	antigen	antigen	antigen	9	0
306	P20895	Human respiratory syncytial virus A (strain Long)	Major surface glycoprotein G	antigen	antigen	antigen	antigen	9	0
230	P27024	Human respiratory syncytial virus A (strain rsb6190)	Major surface glycoprotein G	antigen	antigen	antigen	antigen	9	0
148	P11209	Human respiratory syncytial virus A (strain RSS-2)	Fusion glycoprotein F0	antigen	antigen	antigen	antigen	5	0
212	P14078	Human T-cell leukemia virus 1 (isolate Caribbea HS-35 subtype A)	Gag-Pro-Pol polyprotein	antigen	antigen	antigen	antigen	99	1
93	P03381	Human T-cell leukemia virus 1 (strain Japan ATK-1 subtype A)	Envelope glycoprotein gp62	antigen	antigen	antigen	antigen	3	0
247	P03409	Human T-cell leukemia virus 1 (strain Japan ATK-1 subtype A)	Protein Tax-1	antigen	antigen	antigen	antigen	3	0
283	P03362	Human T-cell leukemia virus 1 (strain Japan ATK-1 subtype A)	Gag-Pro-Pol polyprotein	antigen	antigen	antigen	antigen	99	1
114	P21429	Influenza A virus (strain A/Ann Arbor/6/1960 H2N2)	Matrix protein 1	antigen	antigen	antigen	antigen	82	6
112	P06818	Influenza A virus (strain A/Bangkok/1/1979 H3N2)	Neuraminidase	antigen	antigen	antigen	antigen	135	0
32	Q77GW1	Influenza A virus (strain A/Beijing/353/1989 H3N2)	Matrix protein 1	antigen	antigen	antigen	antigen	82	6
192	Q67161	Influenza A virus (strain A/Budgerigar/Hokkaido/1/1977 H4N6)	Matrix protein 1	antigen	antigen	antigen	antigen	82	6
131	P12581	Influenza A virus (strain A/Chicken/Germany/n/1949 H10N7)	Hemagglutinin	antigen	antigen	antigen	antigen	193	4
130	Q6DPK0	Influenza A virus (strain A/Chicken/Hong Kong/37.4/2002 H5N1 genotype X2)	Neuraminidase	antigen	antigen	antigen	antigen	134	0
272	Q6DPE7	Influenza A virus (strain A/Chicken/Hong Kong/37.4/2002 H5N1 genotype X2)	Nucleoprotein	antigen	antigen	antigen	antigen	148	2
208	Q809L9	Influenza A virus (strain A/Chicken/Hong Kong/715.5/2001 H5N1 genotype E)	RNA-directed RNA polymerase catalytic subunit	antigen	antigen	antigen	antigen	88	0
186	Q6DQ18	Influenza A virus (strain A/Chicken/Hong Kong/YU22/2002 H5N1 genotype Z)	Hemagglutinin (Fragment)	antigen	antigen	antigen	antigen	194	4
21	P0C5T1	Influenza A virus (strain A/Chicken/Hong Kong/YU562/2001 H5N1 genotype B)	Matrix protein 2	antigen	antigen	antigen	antigen	85	4
113	Q809M7	Influenza A virus (strain A/Chicken/Hong Kong/YU562/2001 H5N1 genotype B)	RNA-directed RNA polymerase catalytic subunit (Fragment)	antigen	antigen	antigen	antigen	88	0
42	P07977	Influenza A virus (strain A/Chicken/Pennsylvania/1370/1983 H5N2)	Hemagglutinin (Fragment)	antigen	antigen	antigen	antigen	194	4
1	P09574	Influenza A virus (strain A/Chicken/Pennsylvania/8125/1983 H5N2)	Neuraminidase	antigen	antigen	antigen	antigen	135	0
151	Q6DNQ5	Influenza A virus (strain A/Chicken/Shantou/4231/2003 H5N1 genotype V)	RNA-directed RNA polymerase catalytic subunit	antigen	antigen	antigen	antigen	88	0
220	Q0A2R1	Influenza A virus (strain A/Chicken/Victoria/1/1985 H7N7)	Neuraminidase	antigen	antigen	antigen	antigen	136	0
163	P05775	Influenza A virus (strain A/Chicken/Weybridge H7N7)	Matrix protein 1	antigen	antigen	antigen	antigen	82	6
256	P36346	Influenza A virus (strain A/Chicken/Weybridge H7N7)	Hemagglutinin	antigen	antigen	antigen	antigen	194	4
267	Q07FI4	Influenza A virus (strain A/China:Nanchang/11/1996 H1N1)	Matrix protein 2	antigen	antigen	antigen	antigen	85	4
199	P03443	Influenza A virus (strain A/Duck/Alberta/28/1976 H4N6)	Hemagglutinin	antigen	antigen	antigen	antigen	185	4
214	Q9WCE3	Influenza A virus (strain A/Duck/Australia/749/1980 H1N1)	Hemagglutinin	antigen	antigen	antigen	antigen	194	4
58	A3KF10	Influenza A virus (strain A/Duck/Czechoslovakia/1956 H4N6)	Neuraminidase	antigen	antigen	antigen	antigen	136	0
74	P15662	Influenza A virus (strain A/Duck/Czechoslovakia/1956 H4N6)	Nucleoprotein	antigen	antigen	antigen	antigen	148	2
287	Q6XV27	Influenza A virus (strain A/Duck/England/1/1956 H11N6)	Neuraminidase	antigen	antigen	antigen	antigen	136	0
310	Q0A435	Influenza A virus (strain A/Duck/England/1/1956 H11N6)	Matrix protein 1	antigen	antigen	antigen	antigen	82	6
28	Q0A440	Influenza A virus (strain A/Duck/Germany/1949 H10N7)	RNA-directed RNA polymerase catalytic subunit	antigen	antigen	antigen	antigen	88	0
9	P12586	Influenza A virus (strain A/Duck/Hokkaido/21/1982 H3N8)	Hemagglutinin (Fragment)	antigen	antigen	antigen	antigen	192	4
183	P12584	Influenza A virus (strain A/Duck/Hokkaido/33/1980 H3N8)	Hemagglutinin (Fragment)	antigen	antigen	antigen	antigen	192	4
155	P12585	Influenza A virus (strain A/Duck/Hokkaido/7/1982 H3N8)	Hemagglutinin (Fragment)	antigen	antigen	antigen	antigen	192	4
76	O90385	Influenza A virus (strain A/Duck/Hokkaido/8/1980 H3N8)	Nucleoprotein	antigen	antigen	antigen	antigen	148	2
79	Q08II5	Influenza A virus (strain A/Duck/Hokkaido/8/1980 H3N8)	RNA-directed RNA polymerase catalytic subunit	antigen	antigen	antigen	antigen	88	0
298	Q07572	Influenza A virus (strain A/Duck/Hokkaido/8/1980 H3N8)	Neuraminidase	antigen	antigen	antigen	antigen	135	0
280	Q8QPK2	Influenza A virus (strain A/Duck/Hong Kong/2986.1/2000 H5N1 genotype C)	Neuraminidase	antigen	antigen	antigen	antigen	135	0
6	P26135	Influenza A virus (strain A/Duck/Memphis/928/1974 H3N8)	Hemagglutinin	antigen	antigen	antigen	antigen	192	4
75	Q07573	Influenza A virus (strain A/Duck/Memphis/928/1974 H3N8)	Neuraminidase	antigen	antigen	antigen	antigen	135	0
62	P19697	Influenza A virus (strain A/Duck/New Zealand/31/1976 H4N6)	Hemagglutinin	antigen	antigen	antigen	antigen	182	4
92	Q6XV26	Influenza A virus (strain A/Duck/New Zealand/31/1976 H4N6)	Neuraminidase	antigen	antigen	antigen	antigen	136	0
31	P26118	Influenza A virus (strain A/Dunedin/4/1973 H3N2)	RNA-directed RNA polymerase catalytic subunit	antigen	antigen	antigen	antigen	88	0
35	Q6XT06	Influenza A virus (strain A/England/878/1969 H3N2)	RNA-directed RNA polymerase catalytic subunit	antigen	antigen	antigen	antigen	88	0
102	Q07576	Influenza A virus (strain A/Equine/Algiers/1972 H3N8)	Neuraminidase	antigen	antigen	antigen	antigen	135	0
119	P26096	Influenza A virus (strain A/Equine/C.Detroit/1/1964 H7N7)	Hemagglutinin	antigen	antigen	antigen	antigen	194	4
98	P26094	Influenza A virus (strain A/Equine/Cambridge/1/1963 H7N7)	Hemagglutinin	antigen	antigen	antigen	antigen	194	4
44	P26099	Influenza A virus (strain A/Equine/London/1416/1973 H7N7)	Hemagglutinin	antigen	antigen	antigen	antigen	194	4
271	P16504	Influenza A virus (strain A/Equine/London/1416/1973 H7N7)	RNA-directed RNA polymerase catalytic subunit	antigen	antigen	antigen	antigen	88	0
218	P16979	Influenza A virus (strain A/Equine/Miami/1/1963 H3N8)	Nucleoprotein	antigen	antigen	antigen	antigen	148	2
46	P26101	Influenza A virus (strain A/Equine/Prague/1/1956 H7N7)	Hemagglutinin	antigen	antigen	antigen	antigen	194	4
213	P16999	Influenza A virus (strain A/Equine/Santiago/1/1985 H3N8)	Hemagglutinin	antigen	antigen	antigen	antigen	189	4
166	Q82571	Influenza A virus (strain A/Fort Monmouth/1/1947 H1N1)	RNA-directed RNA polymerase catalytic subunit	antigen	antigen	antigen	antigen	88	0
314	P12604	Influenza A virus (strain A/Fowl plague virus/Rostock/8/1934 H7N1)	Nucleoprotein	antigen	antigen	antigen	antigen	148	2
140	Q9Q0V0	Influenza A virus (strain A/Goose/Guangdong/1/1996 H5N1 genotype Gs/Gd)	RNA-directed RNA polymerase catalytic subunit	antigen	antigen	antigen	antigen	88	0
26	Q2LFH3	Influenza A virus (strain A/Goose/Guangxi/345/2005 H5N1 genotype G)	RNA-directed RNA polymerase catalytic subunit	antigen	antigen	antigen	antigen	88	0
5	P43260	Influenza A virus (strain A/Goose/Hong Kong/10/1976 H3)	Hemagglutinin (Fragment)	antigen	antigen	antigen	antigen	193	4
123	Q20PL6	Influenza A virus (strain A/Grey teal/Australia/2/1979 H4N4)	RNA-directed RNA polymerase catalytic subunit	antigen	antigen	antigen	antigen	88	0
134	Q09159	Influenza A virus (strain A/Guangdong/38/1977 H3N2)	Nucleoprotein	antigen	antigen	antigen	antigen	148	2
89	Q6DQ22	Influenza A virus (strain A/Guinea fowl/Hong Kong/38/2002 H5N1 genotype X0)	Hemagglutinin (Fragment)	antigen	antigen	antigen	antigen	194	4
162	P15667	Influenza A virus (strain A/Gull/Maryland/1815/1979 H13N6)	Nucleoprotein	antigen	antigen	antigen	antigen	148	2
124	Q67177	Influenza A virus (strain A/Gull/Maryland/1824/1978 H13N6)	Matrix protein 1	antigen	antigen	antigen	antigen	82	6
201	P15666	Influenza A virus (strain A/Gull/Maryland/1824/1978 H13N6)	Nucleoprotein	antigen	antigen	antigen	antigen	148	2
104	Q0A415	Influenza A virus (strain A/Gull/Maryland/704/1977 H13N6)	Matrix protein 2	antigen	antigen	antigen	antigen	85	4
137	Q0A414	Influenza A virus (strain A/Gull/Maryland/704/1977 H13N6)	Matrix protein 1	antigen	antigen	antigen	antigen	82	6
303	Q6XV23	Influenza A virus (strain A/Gull/Maryland/704/1977 H13N6)	Neuraminidase	antigen	antigen	antigen	antigen	136	0
80	Q20NV3	Influenza A virus (strain A/Gull/Minnesota/945/1980 H13N6)	RNA-directed RNA polymerase catalytic subunit	antigen	antigen	antigen	antigen	88	0
82	Q0A3Y1	Influenza A virus (strain A/Gull/Minnesota/945/1980 H13N6)	Hemagglutinin	antigen	antigen	antigen	antigen	194	4
145	Q0HD58	Influenza A virus (strain A/Hickox/1940 H1N1)	Matrix protein 1	antigen	antigen	antigen	antigen	82	6
197	Q91MA2	Influenza A virus (strain A/Hong Kong/1/1968 H3N2)	Neuraminidase	antigen	antigen	antigen	antigen	136	0
294	O92784	Influenza A virus (strain A/Hong Kong/156/1997 H5N1 genotype Gs/Gd)	Nucleoprotein	antigen	antigen	antigen	antigen	148	2
116	Q6J8F6	Influenza A virus (strain A/Hong Kong/212/2003 H5N1 genotype Z+)	Hemagglutinin (Fragment)	antigen	antigen	antigen	antigen	194	4
78	P03451	Influenza A virus (strain A/Japan/305/1957 H2N2)	Hemagglutinin	antigen	antigen	antigen	antigen	194	4
187	Q1K9Q1	Influenza A virus (strain A/Japan/305/1957 H2N2)	Neuraminidase	antigen	antigen	antigen	antigen	136	0
217	Q67143	Influenza A virus (strain A/Korea/426/1968 H2N2)	Hemagglutinin	antigen	antigen	antigen	antigen	194	4
263	P18876	Influenza A virus (strain A/Leningrad/1/1954 H1N1)	Hemagglutinin	antigen	antigen	antigen	antigen	194	4
77	A4K147	Influenza A virus (strain A/Malaysia:Malaya/302/1954 H1N1)	Nucleoprotein	antigen	antigen	antigen	antigen	148	2
250	P26137	Influenza A virus (strain A/Mallard/Astrakhan/244/1982 H14N6)	Hemagglutinin (Fragment)	antigen	antigen	antigen	antigen	194	4
23	Q3YPZ1	Influenza A virus (strain A/Memphis/1/1971 H3N2)	Nucleoprotein	antigen	antigen	antigen	antigen	148	2
2	Q07545	Influenza A virus (strain A/Memphis/3/1988 H3N2)	Nucleoprotein	antigen	antigen	antigen	antigen	148	2
57	Q2RCG8	Influenza A virus (strain A/Memphis/4/1980 H3N2)	RNA-directed RNA polymerase catalytic subunit	antigen	antigen	antigen	antigen	88	0
101	Q2RCH3	Influenza A virus (strain A/Memphis/4/1980 H3N2)	Neuraminidase	antigen	antigen	antigen	antigen	136	0
150	Q2RCH5	Influenza A virus (strain A/Memphis/4/1980 H3N2)	Hemagglutinin	antigen	antigen	antigen	antigen	190	4
169	Q2PI08	Influenza A virus (strain A/Memphis/4/1980 H3N2)	Matrix protein 1	antigen	antigen	antigen	antigen	82	6
209	Q07546	Influenza A virus (strain A/Memphis/6/1986 H3N2)	Nucleoprotein	antigen	antigen	antigen	antigen	148	2
153	P26074	Influenza A virus (strain A/New Jersey/8/1976 H1N1)	Nucleoprotein	antigen	antigen	antigen	antigen	148	2
20	Q289M7	Influenza A virus (strain A/New Zealand:South Canterbury/35/2000 H1N1)	Hemagglutinin	antigen	antigen	antigen	antigen	194	4
268	O91745	Influenza A virus (strain A/Niigata/137/1996 H3N2)	Neuraminidase	antigen	antigen	antigen	antigen	135	0
120	P03473	Influenza A virus (strain A/Northern Territory/60/1968 H3N2)	Neuraminidase	antigen	antigen	antigen	antigen	136	0
67	P06819	Influenza A virus (strain A/Parrot/Ulster/1973 H7N1)	Neuraminidase	antigen	antigen	antigen	antigen	135	0
143	P07381	Influenza A virus (strain A/Parrot/Ulster/1973 H7N1)	Nucleoprotein	antigen	antigen	antigen	antigen	148	2
61	Q8QV58	Influenza A virus (strain A/Philippines/2/1982 H3N2)	Matrix protein 1	antigen	antigen	antigen	antigen	82	6
90	Q1PUD9	Influenza A virus (strain A/Port Chalmers/1/1973 H3N2)	Hemagglutinin	antigen	antigen	antigen	antigen	191	4
34	P03468	Influenza A virus (strain A/Puerto Rico/8/1934 H1N1)	Neuraminidase	antigen	antigen	antigen	antigen	135	0
25	Q6XT02	Influenza A virus (strain A/Qu/7/1970 H3N2)	RNA-directed RNA polymerase catalytic subunit	antigen	antigen	antigen	antigen	88	0
15	B4URE4	Influenza A virus (strain A/Russia:St.Petersburg/8/2006 H1N1)	RNA-directed RNA polymerase catalytic subunit	antigen	antigen	antigen	antigen	88	0
53	B4URE0	Influenza A virus (strain A/Russia:St.Petersburg/8/2006 H1N1)	Nucleoprotein	antigen	antigen	antigen	antigen	148	2
97	Q2VC92	Influenza A virus (strain A/Seal/Massachusetts/1/1980 H7N7)	RNA-directed RNA polymerase catalytic subunit	antigen	antigen	antigen	antigen	88	0
249	Q07552	Influenza A virus (strain A/Shanghai/31/1980 H3N2)	Nucleoprotein	antigen	antigen	antigen	antigen	148	2
251	Q6DNS3	Influenza A virus (strain A/Silky Chicken/Hong Kong/YU100/2002 H5N1 genotype X3)	RNA-directed RNA polymerase catalytic subunit	antigen	antigen	antigen	antigen	88	0
72	Q67333	Influenza A virus (strain A/Singapore/1/1957 H2N2)	Hemagglutinin	antigen	antigen	antigen	antigen	194	4
301	P16511	Influenza A virus (strain A/Singapore/1/1957 H2N2)	RNA-directed RNA polymerase catalytic subunit	antigen	antigen	antigen	antigen	88	0
182	P26077	Influenza A virus (strain A/Swine/29/1937 H1N1)	Nucleoprotein	antigen	antigen	antigen	antigen	148	2
309	Q288Z5	Influenza A virus (strain A/Swine/Colorado/1/1977 H3N2)	Matrix protein 2	antigen	antigen	antigen	antigen	85	4
81	P26091	Influenza A virus (strain A/Swine/Hong Kong/126/1982 H3N2)	Nucleoprotein	antigen	antigen	antigen	antigen	148	2
157	P16509	Influenza A virus (strain A/Swine/Hong Kong/126/1982 H3N2)	RNA-directed RNA polymerase catalytic subunit	antigen	antigen	antigen	antigen	88	0
158	P16986	Influenza A virus (strain A/Swine/Hong Kong/6/1976 H3N2)	Nucleoprotein	antigen	antigen	antigen	antigen	148	2
60	P26079	Influenza A virus (strain A/Swine/Iowa/1946 H1N1)	Nucleoprotein	antigen	antigen	antigen	antigen	148	2
41	Q89687	Influenza A virus (strain A/Swine/May/1954 H1N1)	Matrix protein 2	antigen	antigen	antigen	antigen	85	4
109	Q67200	Influenza A virus (strain A/Swine/May/1954 H1N1)	Matrix protein 1	antigen	antigen	antigen	antigen	82	6
210	Q9WCE8	Influenza A virus (strain A/Swine/Netherlands/12/1985 H1N1)	Hemagglutinin	antigen	antigen	antigen	antigen	194	4
224	P15678	Influenza A virus (strain A/Swine/Netherlands/12/1985 H1N1)	Nucleoprotein	antigen	antigen	antigen	antigen	148	2
108	Q67204	Influenza A virus (strain A/Swine/Ontario/2/1981 H1N1)	Matrix protein 1	antigen	antigen	antigen	antigen	82	6
185	Q89862	Influenza A virus (strain A/Swine/Tennessee/24/1977 H1N1)	Matrix protein 1	antigen	antigen	antigen	antigen	82	6
257	Q67205	Influenza A virus (strain A/Swine/Tennessee/24/1977 H1N1)	Matrix protein 2	antigen	antigen	antigen	antigen	85	4
264	P26082	Influenza A virus (strain A/Swine/Wisconsin/1/1957 H1N1)	Nucleoprotein	antigen	antigen	antigen	antigen	148	2
52	Q89562	Influenza A virus (strain A/Swine/Wisconsin/1/1961 H1N1)	Matrix protein 1	antigen	antigen	antigen	antigen	82	6
54	Q9WCD8	Influenza A virus (strain A/Swine/Wisconsin/1/1961 H1N1)	Hemagglutinin	antigen	antigen	antigen	antigen	194	4
128	Q6DPD2	Influenza A virus (strain A/Teal/China/2978.1/2002 H5N1 genotype W)	Nucleoprotein	antigen	antigen	antigen	antigen	148	2
173	Q6DPQ6	Influenza A virus (strain A/Teal/China/2978.1/2002 H5N1 genotype W)	Matrix protein 1 (Fragment)	antigen	antigen	antigen	antigen	82	6
273	Q75VQ0	Influenza A virus (strain A/Texas/1/1977 H3N2)	Neuraminidase	antigen	antigen	antigen	antigen	136	0
126	P06820	Influenza A virus (strain A/Tokyo/3/1967 H2N2)	Neuraminidase	antigen	antigen	antigen	antigen	136	0
194	Q595Z2	Influenza A virus (strain A/Turkey/Canada/1963 H6N8)	Neuraminidase	antigen	antigen	antigen	antigen	135	0
118	Q0A2F7	Influenza A virus (strain A/Turkey/Ireland/1378/1983 H5N8)	RNA-directed RNA polymerase catalytic subunit	antigen	antigen	antigen	antigen	88	0
302	Q9WCE1	Influenza A virus (strain A/Turkey/Minnesota/1661/1981 H1N1)	Hemagglutinin	antigen	antigen	antigen	antigen	194	4
86	P68882	Influenza A virus (strain A/Turkey/Minnesota/833/1980 H4N2)	Nucleoprotein	antigen	antigen	antigen	antigen	148	2
253	P03456	Influenza A virus (strain A/Turkey/Ontario/6118/1968 H8N4)	Hemagglutinin	antigen	antigen	antigen	antigen	194	4
311	Q0A2E3	Influenza A virus (strain A/Turkey/Ontario/7732/1966 H5N9)	Matrix protein 1	antigen	antigen	antigen	antigen	82	6
8	P03476	Influenza A virus (strain A/Turkey/Oregon/1971 H7N3)	Neuraminidase	antigen	antigen	antigen	antigen	135	0
290	Q0A456	Influenza A virus (strain A/Turkey/Wisconsin/1/1966 H9N2)	Neuraminidase	antigen	antigen	antigen	antigen	136	0
228	Q1K9E3	Influenza A virus (strain A/Udorn/307/1972 H3N2)	RNA-directed RNA polymerase catalytic subunit	antigen	antigen	antigen	antigen	88	0
243	P06827	Influenza A virus (strain A/Udorn/307/1972 H3N2)	Nucleoprotein	antigen	antigen	antigen	antigen	148	2
37	A4U6V3	Influenza A virus (strain A/USA:Huston/AA/1945 H1N1)	Matrix protein 2	antigen	antigen	antigen	antigen	85	4
313	A4U6V2	Influenza A virus (strain A/USA:Huston/AA/1945 H1N1)	Hemagglutinin	antigen	antigen	antigen	antigen	194	4
87	A3DRP2	Influenza A virus (strain A/USA:Memphis/10/1996 H1N1)	Matrix protein 1	antigen	antigen	antigen	antigen	82	6
85	A4GCM2	Influenza A virus (strain A/USA:Phila/1935 H1N1)	Neuraminidase	antigen	antigen	antigen	antigen	135	0
223	P35938	Influenza A virus (strain A/USSR/90/1977 H1N1)	Matrix protein 2	antigen	antigen	antigen	antigen	85	4
71	P03435	Influenza A virus (strain A/Victoria/3/1975 H3N2)	Hemagglutinin	antigen	antigen	antigen	antigen	191	4
189	P26073	Influenza A virus (strain A/Victoria/5/1968 H2N2)	Nucleoprotein	antigen	antigen	antigen	antigen	148	2
127	P03438	Influenza A virus (strain A/X-31 H3N2)	Hemagglutinin	antigen	antigen	antigen	antigen	191	4
178	P17504	Influenza B virus (strain B/Beijing/1/1987)	Hemagglutinin	antigen	antigen	antigen	antigen	187	4
191	Q67373	Influenza B virus (strain B/Hong Kong/9/1989)	Hemagglutinin (Fragment)	antigen	antigen	antigen	antigen	186	4
48	P04665	Influenza B virus (strain B/Lee/1940)	Nucleoprotein	antigen	antigen	antigen	antigen	148	2
107	P06816	Influenza B virus (strain B/Singapore/222/1979)	Matrix protein 1	antigen	antigen	antigen	antigen	82	6
262	P03463	Influenza B virus (strain B/Singapore/222/1979)	Hemagglutinin	antigen	antigen	antigen	antigen	187	4
300	P16207	Influenza B virus (strain B/Victoria/3/1985)	Neuraminidase	antigen	antigen	antigen	antigen	133	0
235	P18880	Influenza B virus (strain B/Yamagata/16/1988)	Hemagglutinin (Fragment)	antigen	antigen	antigen	antigen	187	4
277	P13699	Lassa virus (strain Mouse/Sierra Leone/Josiah/1976)	Nucleoprotein	antigen	antigen	antigen	antigen	1	0
316	P15199	Rabies virus (strain PM1503/AVO1)	Glycoprotein	antigen	antigen	antigen	antigen	12	0
24	A4ZCW7	Rotavirus A (strain RVA/Human/Japan/AU-1/1982/G3P3[9])	Intermediate capsid protein VP6	antigen	antigen	antigen	antigen	10	0
308	P39033	Rotavirus A (strain RVA/Human/Japan/AU-1/1982/G3P3[9])	Outer capsid protein VP4	antigen	antigen	antigen	antigen	15	0
219	Q01641	Rotavirus A (strain RVA/Human/Japan/K8/1977/G1P3A[9])	Outer capsid protein VP4	antigen	antigen	antigen	antigen	14	0
30	B1NKR6	Rotavirus A (strain RVA/Human/United States/D/1974/G1P1A[8])	Intermediate capsid protein VP6	antigen	antigen	antigen	antigen	10	0
99	P11196	Rotavirus A (strain RVA/Human/United States/DS-1/1976/G2P1B[4])	Outer capsid protein VP4	antigen	antigen	antigen	antigen	14	0
50	P03530	Rotavirus A (strain RVA/Human/United States/Wa/1974/G1P1A[8])	Intermediate capsid protein VP6	antigen	antigen	antigen	antigen	10	0
121	P0C6Y9	Rotavirus A (strain RVA/SA11-4F/G3P6[1])	Outer capsid protein VP4	antigen	antigen	antigen	antigen	15	0
242	P20497	Vaccinia virus (strain Copenhagen)	Envelope protein H3	antigen	antigen	antigen	antigen	2	0
94	Q01227	Vaccinia virus (strain Western Reserve)	Protein B5	antigen	antigen	antigen	antigen	4	0
377	Q1HVF2	Epstein-Barr virus (strain AG876)	Portal protein	non-antigen	non-antigen	non-antigen	non-antigen	0	6
374	P03209	Epstein-Barr virus (strain B95-8)	Replication and transcription activator	non-antigen	non-antigen	non-antigen	non-antigen	0	2
375	P03180	Epstein-Barr virus (strain B95-8)	Viral interleukin-10 homolog	non-antigen	non-antigen	non-antigen	non-antigen	0	0
376	A0A1P7U110	Epstein-Barr virus (strain B95-8)	Tripartite terminase subunit 2	non-antigen	non-antigen	non-antigen	non-antigen	0	1
378	K9US65	Epstein-Barr virus (strain GD1)	BDLF4	non-antigen	non-antigen	non-antigen	non-antigen	0	1
379	V5KU16	Epstein-Barr virus (strain GD1)	Portal protein	non-antigen	non-antigen	non-antigen	non-antigen	0	6
329	Q9QBF1	Hepatitis B virus genotype B1 (isolate Japan/Yamagata-2/1998)	Protein P	non-antigen	non-antigen	antigen	antigen	5	0
362	D2W9Z1	Human cytomegalovirus	Protein UL148D	non-antigen	non-antigen	non-antigen	non-antigen	0	2
363	Q80MY3	Human cytomegalovirus	Protein UL30	non-antigen	non-antigen	non-antigen	non-antigen	0	1
368	C8CPI1	Human cytomegalovirus	Protein UL91	non-antigen	non-antigen	non-antigen	non-antigen	0	3
369	Q6SX75	Human cytomegalovirus	Envelope glycoRL1 protein0	non-antigen	non-antigen	non-antigen	antigen	0	3
364	P16773	Human cytomegalovirus (strain AD169)	Uncharacterized protein UL131	non-antigen	non-antigen	non-antigen	non-antigen	0	0
365	P16765	Human cytomegalovirus (strain AD169)	Uncharacterized protein UL30	non-antigen	non-antigen	non-antigen	non-antigen	0	1
366	P16784	Human cytomegalovirus (strain AD169)	Inner tegument protein	non-antigen	non-antigen	non-antigen	non-antigen	0	3
367	P16762	Human cytomegalovirus (strain AD169)	Tegument protein UL26	non-antigen	non-antigen	non-antigen	non-antigen	0	1
370	Q6SWC0	Human cytomegalovirus (strain Merlin)	Uncharacterized protein UL10	non-antigen	non-antigen	antigen	non-antigen	0	0
371	F5HFJ8	Human cytomegalovirus (strain Merlin)	Protein UL91	non-antigen	non-antigen	non-antigen	non-antigen	0	3
355	A0A1C3J6C0	Human herpesvirus 1	Infected cell protein 34.5	non-antigen	non-antigen	non-antigen	non-antigen	0	0
356	F8RFL9	Human herpesvirus 1	Serine/threonine protein kinase	non-antigen	non-antigen	non-antigen	non-antigen	0	2
357	Q25BX0	Human herpesvirus 1	Nuclear egress protein 1	non-antigen	non-antigen	antigen	non-antigen	0	1
358	P10217	Human herpesvirus 1 (strain 17)	Tripartite terminase subunit 2	non-antigen	non-antigen	non-antigen	non-antigen	0	2
359	P04291	Human herpesvirus 1 (strain 17)	Tegument protein UL14	non-antigen	non-antigen	non-antigen	non-antigen	0	2
354	G9I227	Human herpesvirus 2	Portal protein	non-antigen	non-antigen	non-antigen	non-antigen	0	6
320	Q2PJ52	Human herpesvirus 3	Tegument protein UL46 homolog	non-antigen	non-antigen	antigen	non-antigen	0	3
321	Q9DWY0	Human herpesvirus 3	ORF47	non-antigen	non-antigen	non-antigen	non-antigen	0	1
322	I7D9B1	Human herpesvirus 3	ORF57	non-antigen	non-antigen	non-antigen	non-antigen	0	1
380	P05950	Human immunodeficiency virus type 1 group M subtype B (isolate MN)	Protein Vpr	non-antigen	non-antigen	non-antigen	non-antigen	0	10
382	O91082	Human immunodeficiency virus type 1 group N (isolate YBF30)	Protein Vpr	non-antigen	non-antigen	non-antigen	non-antigen	0	10
381	Q77375	Human immunodeficiency virus type 1 group O (isolate ANT70)	Protein Vpr	non-antigen	non-antigen	non-antigen	non-antigen	0	10
373	Q89745	Human immunodeficiency virus type 2 subtype B (isolate EHO)	Protein Tat	non-antigen	antigen	antigen	antigen	17	0
325	Q6E7F6	Human metapneumovirus	GDP polyribonucleotidyltransferase	non-antigen	non-antigen	non-antigen	non-antigen	0	6
326	Q6WB96	Human metapneumovirus (strain CAN97-83)	Protein M2-2	non-antigen	non-antigen	non-antigen	non-antigen	0	1
318	P04016	Human papillomavirus 11	Protein E4	non-antigen	non-antigen	non-antigen	non-antigen	0	0
319	Q80896	Human papillomavirus 22	E4 protein (Fragment)	non-antigen	non-antigen	non-antigen	non-antigen	0	0
328	R9TBT0	Human respiratory syncytial virus	Nucleoprotein	non-antigen	non-antigen	non-antigen	non-antigen	0	3
327	A0A2H4WL37	Human respiratory syncytial virus B	M protein	non-antigen	non-antigen	non-antigen	non-antigen	0	3
346	X2EHP0	Influenza A virus (A/Boston/YGA_02045/2013(H3N2))	PB1-F2 protein	non-antigen	non-antigen	non-antigen	non-antigen	2	10
349	A0A023LUC5	Influenza A virus (A/green-winged teal/Wisconsin/166/1977(H11N9))	Matrix protein 1	non-antigen	antigen	antigen	antigen	83	5
348	A0A059T563	Influenza A virus (A/Jiangxi/IPB13/2013(H10N8))	Matrix protein 1	non-antigen	antigen	antigen	non-antigen	83	5
351	H6QM96	Influenza A virus (A/little yellow-shouldered bat/Guatemala/060/2010(H17N10))	Matrix protein 2	non-antigen	non-antigen	antigen	antigen	86	3
350	Q6VE54	Influenza A virus (A/Netherlands/219/2003(H7N7))	Non-structural protein 1	non-antigen	non-antigen	non-antigen	non-antigen	0	8
344	X2DY12	Influenza A virus (A/New York/1059/2007(H1N1))	Protein PA-X	non-antigen	non-antigen	non-antigen	non-antigen	0	6
345	X2DXM6	Influenza A virus (A/New York/1159/2009(H1N1))	Matrix protein 2	non-antigen	antigen	antigen	antigen	86	3
347	M1R2I8	Influenza A virus (A/northern pintail/Interior Alaska/9BM4994R0/2009(H10N7))	Protein PB1-F2	non-antigen	non-antigen	non-antigen	non-antigen	2	10
342	Q5V919	Influenza B virus (B/Nanchang/2/97)	Nucleoprotein	non-antigen	antigen	antigen	antigen	149	1
372	Q1PDC9	Lake Victoria marburgvirus (strain Ravn-87)	Polymerase cofactor VP35	non-antigen	non-antigen	non-antigen	non-antigen	0	5
341	Q03963	Mus musculus	Interferon-induced, double-stranded RNA-activated protein kinase	non-antigen	antigen	antigen	antigen	0	5
361	P08671	Rabies virus (strain Pasteur vaccins / PV)	Matrix protein	non-antigen	antigen	non-antigen	non-antigen	0	0
352	Q8JPX5	Reston ebolavirus (strain Reston-89)	RNA-directed RNA polymerase L	non-antigen	non-antigen	non-antigen	non-antigen	0	6
360	D6NGG0	Rotavirus B (isolate RVB/Human/China/ADRV/1982)	Nonstructural protein NSP1-1	non-antigen	non-antigen	non-antigen	antigen	0	0
343	Q80H93	Severe acute respiratory syndrome coronavirus	ORF8b protein	non-antigen	non-antigen	non-antigen	non-antigen	0	0
404	P21121	Vaccinia virus (strain Copenhagen)	Uncharacterized 9.2 kDa protein	non-antigen	non-antigen	non-antigen	non-antigen	0	1
405	P20556	Vaccinia virus (strain Copenhagen)	Uncharacterized 7.6 kDa protein	non-antigen	non-antigen	non-antigen	non-antigen	0	1
406	P21044	Vaccinia virus (strain Copenhagen)	Protein C13	non-antigen	antigen	antigen	antigen	0	0
407	P21075	Vaccinia virus (strain Copenhagen)	Protein B17	non-antigen	non-antigen	non-antigen	non-antigen	0	2
408	P21063	Vaccinia virus (strain Copenhagen)	Protein A40	non-antigen	non-antigen	non-antigen	non-antigen	0	0
409	P20499	Vaccinia virus (strain Copenhagen)	Protein I3	non-antigen	non-antigen	non-antigen	non-antigen	0	2
410	P20640	Vaccinia virus (strain Copenhagen)	Ankyrin repeat protein M1	non-antigen	non-antigen	non-antigen	non-antigen	0	2
411	P20841	Vaccinia virus (strain Copenhagen)	Putative serine proteinase inhibitor 2 homolog first part	non-antigen	non-antigen	non-antigen	antigen	0	5
383	Q77TH8	Vaccinia virus (strain Tian Tan)	Intermediate transcription factor 3 large subunit	non-antigen	non-antigen	non-antigen	non-antigen	0	1
384	Q9JFD9	Vaccinia virus (strain Tian Tan)	Poly(A) polymerase catalytic subunit	non-antigen	non-antigen	non-antigen	non-antigen	0	2
385	Q77TG2	Vaccinia virus (strain Tian Tan)	Uncharacterized protein	non-antigen	antigen	antigen	non-antigen	0	0
386	Q9JFG0	Vaccinia virus (strain Tian Tan)	TC1L	non-antigen	non-antigen	non-antigen	non-antigen	0	2
387	Q9JF46	Vaccinia virus (strain Tian Tan)	TA67R	non-antigen	non-antigen	non-antigen	non-antigen	0	2
388	Q9JF39	Vaccinia virus (strain Tian Tan)	TB14R	non-antigen	non-antigen	non-antigen	non-antigen	0	5
389	Q9JFE1	Vaccinia virus (strain Tian Tan)	Protein F16	non-antigen	non-antigen	non-antigen	non-antigen	0	2
390	Q9JFD7	Vaccinia virus (strain Tian Tan)	TE3L	non-antigen	non-antigen	non-antigen	non-antigen	0	3
391	Q77TH2	Vaccinia virus (strain Tian Tan)	TA52L	non-antigen	non-antigen	non-antigen	non-antigen	0	1
392	Q77TM7	Vaccinia virus (strain Tian Tan)	Uncharacterized protein	non-antigen	non-antigen	non-antigen	non-antigen	0	0
393	Q77TK9	Vaccinia virus (strain Tian Tan)	Uncharacterized protein	non-antigen	non-antigen	non-antigen	non-antigen	0	0
394	Q77TG4	Vaccinia virus (strain Tian Tan)	Uncharacterized protein	non-antigen	antigen	antigen	antigen	0	0
395	Q9JF40	Vaccinia virus (strain Tian Tan)	TB13R	non-antigen	non-antigen	non-antigen	non-antigen	0	5
396	P14357	Vaccinia virus (strain Western Reserve)	Protein N2	non-antigen	non-antigen	non-antigen	non-antigen	0	2
397	P68631	Vaccinia virus (strain Western Reserve)	Uncharacterized 8.9 kDa protein	non-antigen	non-antigen	non-antigen	antigen	0	0
398	P21117	Vaccinia virus (strain Western Reserve)	7 kDa A-type inclusion protein	non-antigen	non-antigen	non-antigen	non-antigen	0	1
399	P17367	Vaccinia virus (strain Western Reserve)	Protein C5	non-antigen	non-antigen	non-antigen	non-antigen	0	1
400	P16712	Vaccinia virus (strain Western Reserve)	Transcript termination protein A18	non-antigen	non-antigen	non-antigen	non-antigen	0	2
401	P68707	Vaccinia virus (strain Western Reserve)	Protein F14	non-antigen	non-antigen	non-antigen	non-antigen	0	1
402	P14356	Vaccinia virus (strain Western Reserve)	Ankyrin repeat protein M1	non-antigen	non-antigen	non-antigen	non-antigen	0	2
403	P15058	Vaccinia virus (strain Western Reserve)	Serine proteinase inhibitor 1	non-antigen	non-antigen	non-antigen	non-antigen	0	7
323	P09276	Varicella-zoster virus (strain Dumas)	Triplex capsid protein 1	non-antigen	non-antigen	non-antigen	non-antigen	0	1
324	P09267	Varicella-zoster virus (strain Dumas)	Membrane protein 2	non-antigen	non-antigen	non-antigen	non-antigen	0	1
353	Q05127	Zaire ebolavirus (strain Mayinga-76)	Polymerase cofactor VP35	non-antigen	non-antigen	non-antigen	non-antigen	0	5
330	A0A1C8MSN3	Zika virus	Envelope protein (Fragment)	non-antigen	non-antigen	non-antigen	non-antigen	8	45
331	A0A221S5X1	Zika virus	E (Fragment)	non-antigen	non-antigen	non-antigen	non-antigen	8	45
332	A0A2H4PVV1	Zika virus	Polyprotein (Fragment)	non-antigen	non-antigen	non-antigen	non-antigen	8	45
333	A0A455JVT6	Zika virus	Polyprotein (Fragment)	non-antigen	non-antigen	non-antigen	non-antigen	8	45
334	A0A4P2V419	Zika virus	Polyprotein (Fragment)	non-antigen	non-antigen	non-antigen	non-antigen	8	45
335	A0A024AXB9	Zika virus	Nonstructural protein 3 (Fragment)	non-antigen	non-antigen	non-antigen	non-antigen	8	1
336	A0A125S9I2	Zika virus	Envelope protein (Fragment)	non-antigen	non-antigen	non-antigen	non-antigen	8	40
337	A0A173AEF2	Zika virus	Polyprotein (Fragment)	non-antigen	non-antigen	non-antigen	non-antigen	8	40
338	A0A2P1CZQ9	Zika virus	Polyprotein (Fragment)	non-antigen	non-antigen	non-antigen	non-antigen	8	45
339	A0A3S7L4N8	Zika virus	Envelope protein (Fragment)	non-antigen	non-antigen	non-antigen	non-antigen	8	33
340	A0A8F3BR93	Zika virus	Polyprotein (Fragment)	non-antigen	non-antigen	non-antigen	non-antigen	8	40
