# Supplementary material for: Viral Immunogenicity Prediction by Machine Learning Methods
Source: Int J Mol Sci. 2024 Mar 3;25(5):2949. doi: 10.3390/ijms25052949 (PMC10932092; doi:10.3390/ijms25052949)
Supplement: Supplementary file 1 [file ijms-25-02949-s001.zip › Table S6. Blast_non-antigen_vs_non-antigens.xlsx]

## Sheet: nonantigen_test_set
protein_id
P04016
Q80896
Q2PJ52
Q9DWY0
I7D9B1
P09276
P09267
Q6E7F6
Q6WB96
A0A2H4WL37
R9TBT0
Q9QBF1
A0A1C8MSN3
A0A221S5X1
A0A2H4PVV1
A0A455JVT6
A0A4P2V419
A0A024AXB9
A0A125S9I2
A0A173AEF2
A0A2P1CZQ9
A0A3S7L4N8
A0A8F3BR93
Q03963
Q5V919
Q80H93
X2DY12
X2DXM6
X2EHP0
M1R2I8
A0A059T563
A0A023LUC5
Q6VE54
H6QM96
Q8JPX5
Q05127
G9I227
A0A1C3J6C0
F8RFL9
Q25BX0
P10217
P04291
D6NGG0
P08671
D2W9Z1
Q80MY3
P16773
P16765
P16784
P16762
C8CPI1
Q6SX75
Q6SWC0
F5HFJ8
Q1PDC9
Q89745
P03209
P03180
A0A1P7U110
Q1HVF2
K9US65
V5KU16
P05950
Q77375
O91082
Q77TH8
Q9JFD9
Q77TG2
Q9JFG0
Q9JF46
Q9JF39
Q9JFE1
Q9JFD7
Q77TH2
Q77TM7
Q77TK9
Q77TG4
Q9JF40
P14357
P68631
P21117
P17367
P16712
P68707
P14356
P15058
P21121
P20556
P21044
P21075
P21063
P20499
P20640
P20841

## Sheet: nonantigen training_set
protein_id
A0A0K1YWP0
P27553
Q6LCS1
A0A2L1K3Z0
A0A1X9RQW3
P0DOD1
Q07853
Q6QCM5
Q71S15
Q77JF8
Q2PJ44
I7EJ31
Q0Q9G7
Q2PJ22
Q6QCQ9
Q6QCM8
Q2PJ47
Q0Q872
P09264
P09275
P09305
P09296
P09309
P09292
Q4JQW9
Q4JQW4
Q9J3N1
Q4JQV8
Q6QQF5
Q6E7G0
Q8AZ49
Q6V0V7
Q6WB93
Q6WB97
A0A2H4WKW8
A0A2H4WLN9
O42049
Q4KRW9
D8L6X5
K4G2D7
A7Y154
P03165
P03146
Q76R61
Q9QBF2
A0A1C8L3I0
A0A1C8L3I6
A0A1C8L488
A0A1D8GUV4
A0A1X9PPH2
A0A1X9PPH3
A0A218KSK6
A0A248T8D4
A0A248T8F4
A0A248T8H5
A0A248T8I5
A0A2H4PVV2
A0A344X9R7
A0A344X9R9
A0A3G1PXZ7
A0A4P2UUC3
A0A4P2UW81
A0A4P2UY01
A0A4P2V1G1
A0A5K1KBB0
A0A5K6AYE8
A0A5K6AYJ0
A0A6G5S669
A0A0B4ZW86
A0A0B5A1K6
A0A0C6DTR6
A0A0U4AUH4
A0A142I5B4
A0A160JCM8
A0A173AEE7
A0A173AEE9
A0A191SFC7
A0A1B0WNH2
A0A1S5WLR7
A0A2K9Y588
A0A3Q8DSA7
A0A3Q8GT72
A0A3S7IZ50
A0A3S7L4N4
A0A3S7MIA8
A0A411DW18
A0A411EZA3
A0A8F2YHM2
B1P6I2
O95786
P00973
P70671
Q9BV40
Q9H2X3
Q9NNX6
A4JYY9
Q997F0
P0DTC5
A0A663DJA2
P59596
G7WV25
G7WV35
X2DRX4
X2DRY1
X2E039
K9NVC5
Q80G13
X2DUW8
X2E1E1
X2E3D1
Q0A0S8
Q0A0T1
X2EKA8
X2EPE7
X2EPH9
A0A172LS64
M1SBM3
A0A059T498
A0A059T4A1
A0A059T4Y5
B6EES4
G7WW42
G7WW50
E8Z069
A0A023LXI6
A0A023LYE0
A0T1I8
D1LNT4
P0C791
P0CK63
P0DJS3
Q6XTC2
H6QM97
O73557
Q6GWS2
Q8JPY0
Q91DD4
Q5XX03
Q6V1Q9
A0A1C4HDK9
G9I235
A7LK34
G9I255
G9I223
G9I270
G9I295
P89429
P89465
D3YPK4
Q25BW8
D3YJ44
F8RG80
Q9QNF3
G8H8Y4
D3YPC9
F8RG79
F8RET9
P10190
P04295
P06492
P10225
P04413
P10233
P03170
P10230
Q45UF4
Q9PY94
D6NGG2
D6NGG4
P16289
P11213
P06025
A0A0G2T946
A0A0G2TQM8
A0A0G2TUU2
A0A126NA60
A0A0G2TVC5
Q910I9
A0A0G2TWP9
A0A0G2U0V6
A8T7L2
Q6RXF2
Q6SX56
P16775
P16777
P16743
P16828
P16797
P16846
P16847
P16836
P16840
P16806
P16808
P16809
P16837
C8CF73
Q6SX19
Q6SX39
Q6SX16
Q6SX74
A0A0R5EC46
C8CPE7
Q6SX69
Q6SX36
C8CPG4
Q6SWC6
Q6SWA3
Q6SWC3
F5HE74
F5HHL7
F5HGG3
F5HBX1
F5HI32
Q6SW85
Q6SWD1
P35259
B8XCN3
P18099
P18092
Q89721
Q74231
P25214
P03213
P0CK56
P03225
P29882
P12978
P03182
P0C727
P03190
P0CAP6
A0A1P7U1U3
Q2MG96
Q1HVG0
Q69022
A0A1P7TZL6
A0A1P7U1M5
Q1HVD6
K9UR77
K9UR40
A0A0F6QKH9
A0A0F6QKC9
K9UTF7
A0A0F6QK14
Q3KSQ6
A0A075FCW8
O70898
P05956
P04611
P05955
P04613
P05952
P04614
P69726
O12160
O70888
A2T003
L7QH20
Q77TH6
Q77TG9
Q9JF82
Q77TG7
Q9JFA3
Q77TL8
Q77TH1
Q77TH3
Q9JFD1
Q77TK7
Q9JFD6
Q9JF60
Q9JF41
Q77TN2
Q77TN6
Q9JF36
Q77TM3
Q9JF77
Q9JF56
Q77TK6
Q9JF50
Q9JFF9
Q9JFG5
Q9JFE9
Q77TL6
Q9JF91
Q77TJ8
Q77TP2
Q9JFC7
Q77TN4
Q77TI0
Q9JFH5
Q77TL7
Q9JFD0
Q9JF58
Q9JFC2
Q77TJ1
Q9JFF8
Q77TF9
Q9JF69
Q9JF42
Q77TN8
Q77TJ7
Q9JF51
Q9JFB0
Q77TP1
Q77TK2
Q77TJ6
Q77TM4
P26669
Q805K5
P24757
P17359
Q01223
P04303
Q80HV2
P17360
P0CK24
Q01230
Q01221
P68456
Q01229
Q80HU3
P26673
P31037
P17368
P21605
P04308
Q805H0
P68619
P24766
Q80HX3
P06856
P04312
P68464
P12923
P18378
P23371
Q805K3
P24362
P68698
P15059
P11158
P24764
P20981
P20842
P21099
P20531
P20524
P20536
P20550
P20534
P21113
P21036
P21068
P21067
P21012
P21081
P21049
P20509
P0CK20
P21041
P21074
P21007
P21014
P21011
P20634
P21019
P21021
P21098
P21079
P20642
P20538
P20641
P20493

## Sheet: BLAST_nonantigens
Table S2. Bitscores of BLAST search of non-antigen vs non-antigens. Only bitscores higher than 40 are presented. Proteins from the sest set are given in blue.
	L7QH20	Q6E7G0	P35259	X2E1E1	A0A125S9I2	P03180	Q9JF51	Q6SWC0	K4G2D7	P0CK56	Q6SW85	A0A173AEE7	Q77TP1	Q6QCQ9	P04295	F8RG79	A0A1C8L3I6	Q77TL7	Q9DWY0	P20550	P21011	Q9JFC2	Q8JPY0	A0A3S7L4N8	O95786	A0A0F6QK14	Q910I9	P21007	P0C791	P20981	X2E3D1	Q2PJ47	Q9JF91	A0A0G2TQM8	O70888	G9I295	Q71S15	A0A0G2TUU2	A0A2P1CZQ9	Q6V1Q9	Q0Q9G7	Q9JF50	C8CPG4	I7D9B1	Q69022	Q9JF69	V5KU16	Q3KSQ6	A0A1S5WLR7
L7QH20
Q6E7G0
P35259
X2E1E1
A0A125S9I2
P03180
Q9JF51
Q6SWC0
K4G2D7
P0CK56
Q6SW85
A0A173AEE7					140
Q77TP1
Q6QCQ9
P04295
F8RG79
A0A1C8L3I6					164							149
Q77TL7
Q9DWY0
P20550
P21011
Q9JFC2
Q8JPY0			199
A0A3S7L4N8																	144
O95786
A0A0F6QK14
Q910I9
P21007
P0C791				58.5
P20981
X2E3D1
Q2PJ47
Q9JF91
A0A0G2TQM8
O70888
G9I295
Q71S15
A0A0G2TUU2
A0A2P1CZQ9					164							149					970							144
Q6V1Q9			199																				461
Q0Q9G7
Q9JF50
C8CPG4
I7D9B1
Q69022
Q9JF69
V5KU16
Q3KSQ6
A0A1S5WLR7					157							138					292																						292
P18378
A0A1B0WNH2					162							160					177																						177										166
A0A2H4WL37
Q77TM4
A0A248T8H5					164							149					997							137															945										290
P68698
K9UR40
C8CF73
A0A5K6AYJ0					164							149					1044							144															971										292
Q9BV40
A0A0F6QKH9
P16773
Q77TK9
P20634
Q4JQV8																																943
P20640
P21063
A0A3S7MIA8																	147							142															147
P31037																																										317
A0A142I5B4					137							159					145																						145										134
R9TBT0
Q77TK2
P09305																																												148
P20641
P18099
B1P6I2
A0A1X9RQW3
A4JYY9
A0A023LYE0				53.5																									136
A0A1D8GUV4					164							155					1028							144															969										291
Q9JF36
P24764
A0A1C8MSN3					164							149					1043							144															969										292
Q9JFD6
Q5XX03
Q9JF42																												141
Q01229																												134
Q0A0S8				103																									66.2
A0A0C6DTR6					164							162					205																						205										194
A0A023LUC5
A0A0G2TWP9											2008
Q77TN8
Q80896
P14357
P16846
P11158
G9I223
P21113
A0A663DJA2
Q77TH8
Q5V919
P04413
G7WW42
G9I255
P16840
Q77TH3
A0A5K6AYE8					164							149					1042							144															968										292
Q89721
Q2PJ52
D3YPK4
K9UTF7
Q9JFE1
P68464
Q77TL6
A0A2K9Y588
Q9J3N1																																					322
Q6QQF5
Q9NNX6
P16765
Q4KRW9
P16847
P20524
P89465
P29882
P0CK63																															473
A0A4P2V1G1					149							129					1002							144															950										280
D6NGG0
A0A2H4WLN9									60.5
Q77JF8
A0A2H4WKW8
Q77TL8
P16797
A0A126NA60
P16784											2017
Q77TG4
C8CPE7											2010
O73557
P20499
P16806
Q6VE54
P10233
Q6SX56
A0A0U4AUH4
P16828
P89429																																															172
G7WV35
P59596
K9US65										471
P17368
Q77TJ8																					431
P10225																																218
Q45UF4
Q77TN2
P06025
Q1HVG0																										1236
P16837
P03190
Q77TG2
P0DOD1
A0A1X9PPH2					164							148					1044							145															971										293
A0A6G5S669					147							127					1019							144															942										278
P20842
P16808																											309
P03146
P26673							509
P06856
P12978																																													162
X2DXM6
Q6SX74
P68619
P09264
P21041
Q2PJ22
P18092
Q6GWS2
Q9JF46
Q77TN4
P12923
Q0Q872
P20841
P05950																																			181
O70898																																			181
F8RG80
A0A455JVT6					164							149					1044							144															970										292
Q6QCM5
A0A173AEF2					142							161					151																						151										140
D6NGG4
P16777
P09309
A0A172LS64
P05952																																			177
Q6V0V7
P16775
Q9QBF2
A0A344X9R7					163							147					1025							135															952										290
P21012
Q9JFF9
Q77TM3
A0A1P7U1U3
Q77TG7
A0A3S7IZ50																	142							137															142
Q9JFD0
P68456																						434
Q997F0
A0A1X9PPH3					164							149					1045							144															971										292
Q77TH6
Q9JFE9
A0A0G2U0V6
F5HE74
H6QM96
P10190																																															170
Q9JFD7
P05956																																			179
Q9JFH5
Q0A0T1
P0DTC5
F5HHL7
X2DUW8
P09267																																									485
Q9JFF8
P16289
P04308
A0A023LXI6																															487
Q77TF9
Q9JF58
Q4JQW4
F5HBX1
P24766
X2EHP0				43.9																									112
Q07853
A0A191SFC7
Q80HX3
Q9H2X3
Q89745
Q9PY94
Q9JF77
Q9JF56
Q6SX69																																						302
Q77TK6
P20536
P17359
P08671
P03213																																															1273
P16836
A0A0G2T946
P21081
P16762
A0A1C8L3I0					164							149					1043							144															969										292
Q1HVD6																																																614
P20534
P21021
A2T003
A0A2H4PVV2					164							149					1042							144															970										292
P20642
A0A059T563
P21067							488
A0A075FCW8
K9NVC5
P25214																																																616
Q9JFG5
A0A3G1PXZ7					164							144					1040							144															966										291
P68707
P09276
Q9JF41
Q9QBF1
Q6SX75																											308
X2EPE7
D8L6X5
P0C727
Q80MY3
Q77TP2
Q9JFA3
A0A344X9R9					163							147					1029							140															957										290
F8RET9																																															172
A0A0F6QKC9																																													159
Q77TJ7
B6EES4				53.1																									145
Q6SX39																																		976
P04613
P26669
A0A0G2TVC5
P11213
A7LK34
B8XCN3
Q77TJ6
A0A248T8D4					164							148					938							138															937										288
P04016
Q77TJ1
P0CK20
A0A3Q8GT72																	140							134															139
A8T7L2
P10217
A7Y154									60.1
Q77TI0
A0A1P7U110
P09275																																945
P03225
P21075
Q01221
G7WW50				56.6																									146
Q77TM7
P21014
A0A1C4HDK9			202																				459																	704
P24757
Q80HV2
Q77TH2
A0A2H4PVV1					164							149					1040							143															966										292
P21098
P03170																																				72.4
F8RFL9
Q03963
A0A0R5EC46
Q6XTC2
Q6WB97		371
A0A1C3J6C0
Q9JFB0
A0A3Q8DSA7
P06492																986
A0A059T4A1
P15059
P17367
P21049
A0T1I8
Q77TN6
Q6WB96
A0A8F3BR93					156							151					188																						188										177
O12160																																			181
P16809
Q2PJ44
P20538
G9I227																																															174
A0A248T8F4					161							146					1004							135															936										284
I7EJ31
M1SBM3
A0A160JCM8					163							161					205																						204										193
A0A024AXB9
Q80HU3
F5HGG3
P04303
F5HFJ8
G8H8Y4																																				72.4
P14356
X2DY12																															522
P15058
A0A0B4ZW86
P04312
A0A2L1K3Z0
A0A218KSK6					67.8							47.4					924							141															858										198
K9UR77
Q9JF39
P27553
P21099
F5HI32																											343
X2EPH9																															490
O91082																																			175
P70671
P03165
P04291
Q25BW8
Q9JFG0
P04611
Q6RXF2																																																49.7
P09292
Q91DD4
P21068																																										315
Q9JF60
Q9JF40
Q76R61
P09296																			1048
Q4JQW9
A0A059T4Y5																															479
O42049
A0A1P7U1M5
P21117
A0A248T8I5					158							143					950							138															929										277
P20556
Q6SX19
P24362
A0A4P2UW81					139							119					996							144															938										269
Q805K3
P16712
A0A8F2YHM2					162							157					194																						194										182
G9I270																753
P68631
Q05127			200																				459																	708
P21044
P04614
Q9JF82
Q77TH1
Q01223
M1R2I8				58.5																									137
Q805K5
X2DRX4
P21605
Q80H93
P16743
Q74231																																			98.6
Q9JFD9
Q01230
Q6SWC3
A0A4P2UY01					139							119					995							142															937										270
A0A4P2V419					139							119					986							143															939										270
E8Z069				54.7																									144
P20493
Q6E7F6
A0A221S5X1					164							149					1041							145															966										288
Q25BX0
A0A3S7L4N4																	149							142															149
Q80G13
P21121
Q2MG96
Q6SWC6																																						279
Q1HVF2																																															1272
Q6SWA3
Q9JFC7
Q6SWD1
P20531
P00973
A0A0B5A1K6					160							154					193																						192										181
X2EKA8
D2W9Z1
D6NGG2
A0A4P2UUC3					139							119					997							144															939										270
A0A411DW18
C8CPI1
P05955																																			180
P20509
P10230
X2E039
P0DJS3																															504
Q6LCS1
P21079
Q77375																																			158
Q6WB93
Q6QCM8
G7WV25
P17360													231
P23371
P03209																										1237
Q9QNF3																																218
D3YJ44
D3YPC9
A0A411EZA3
Q6SX36
Q77TG9
Q805H0
Q1PDC9			652																				195																	182
H6QM97
X2DRY1				100																									68.9
P03182
A0A059T498																													86.3
A0A0K1YWP0
Q9JFD1
P21036
G9I235
P69726																																			183
Q8AZ49
A0A173AEE9					137							159					145																						145										134
P0CK24
P0CAP6
A0A5K1KBB0					164							150					1043							143															969										292
A0A1P7TZL6
P21074
Q8JPX5
D1LNT4
Q77TK7																														504
A0A1C8L488					164							149					1043							144															971										292
Q6SX16
P21019
[truncated: 419 more columns]
